# Supplementary material for: 4-Chloro­phenyl 2-oxo-2H-chromene-3-carboxyl­ate
Source: Acta Crystallogr Sect E Struct Rep Online. 2012 Feb 4;68(Pt 3):o574. doi: 10.1107/S1600536812003376 (PMC3297301; doi:10.1107/S1600536812003376)
Supplement: Supplementary file 1 [file e-68-0o574-sup1.cif]

##############################################################################
#                                                                            #
# This CIF contains the data in a paper accepted for publication in          #
# Acta Crystallographica Section E. It conforms to the requirements of       #
# Notes for Authors for Acta Crystallographica Section E, and has been       #
# peer reviewed under the auspices of the IUCr Commission on Journals.       #
#                                                                            #
# Full details of the Crystallographic Information File format               #
# are given in the paper "The Crystallographic Information File (CIF):       #
# a New Standard Archive File for Crystallography" by S. R. Hall, F. H.      #
# Allen and I. D. Brown [Acta Cryst. (1991), A47, 655-685].                  #
#                                                                            #
# The current version of the core CIF dictionary is obtainable from          #
# ftp://ftp.iucr.org/pub/cif_core.dic.                                       #
#                                                                            #
# Software is freely available for graphical display of the structure(s)     #
# in this CIF. For information consult the CIF software page                 #
# http://www.iucr.org/resources/cif/software.                                #
#                                                                            #
# This file may be used for bona fide research purposes within the           #
# scientific community so long as proper attribution is given to the journal # 
# article from which it was obtained.                                        #
#                                                                            #
##############################################################################
data_global
_audit_creation_method
;
  Olex2 1.1
  (compiled 2011.11.01 svn.r2039, GUI svn.r3906)
;
_journal_date_recd_electronic     2012-01-21
_journal_date_accepted     2012-01-26
_journal_name_full     'Acta Crystallographica, Section E'
_journal_year     2012
_journal_volume     68
_journal_issue      3
_journal_page_first     o574
_journal_page_last     o574
_journal_paper_category     QO
_journal_paper_doi     10.1107/S1600536812003376
_journal_coeditor_code     XU5453
_publ_contact_author_name     'Xiao-Jun Gou'
_publ_contact_author_address
;
Faculty of Biotechnology Industry, Chengdu University,
Chengdu 610106, People's Republic of China
;
_publ_contact_author_email     'guokedian@yahoo.cn'
_publ_contact_author_fax     '8602884616301'
_publ_contact_author_phone     ?
_publ_section_title
;
4-Chlorophenyl 2-oxo-2<i>H</i>-chromene-3-carboxylate
;
loop_
    _publ_author_name
    _publ_author_footnote
    _publ_author_address
    'Guo, Xiao-Qiang' ?
;
Faculty of Biotechnology Industry,
Chengdu University, Chengdu 610106, People's Republic of China
;
    'Yan, Jun' .
;
Faculty of Biotechnology Industry,
Chengdu University, Chengdu 610106, People's Republic of China
;
    'Gan, Ya' .
;
Faculty of Biotechnology Industry,
Chengdu University, Chengdu 610106, People's Republic of China
;
    'Song, Qin' .
;
Faculty of Biotechnology Industry,
Chengdu University, Chengdu 610106, People's Republic of China
;
    'Gou, Xiao-Jun' .
;
Faculty of Biotechnology Industry,
Chengdu University, Chengdu 610106, People's Republic of China
;
data_I
_chemical_name_systematic
;
4-Chlorophenyl 2-oxo-2<i>H</i>-chromene-3-carboxylate
;
_chemical_name_common     ?
_chemical_formula_moiety     'C16 H9 Cl O4'
_chemical_formula_sum     'C16 H9 Cl O4'
_chemical_formula_iupac     'C16 H9 Cl O4'
_chemical_formula_weight     300.68
_chemical_melting_point     ?
_space_group_crystal_system     monoclinic
_space_group_name_H-M_alt     'P 21/c'
_space_group_name_Hall     '-P 2ybc'
loop_
    _symmetry_equiv_pos_as_xyz
    'x, y, z'
    '-x, y+1/2, -z+1/2'
    '-x, -y, -z'
    'x, -y-1/2, z-1/2'
_cell_length_a     15.7586(6)
_cell_length_b     7.0694(2)
_cell_length_c     12.7167(6)
_cell_angle_alpha     90.00
_cell_angle_beta     113.037(5)
_cell_angle_gamma     90.00
_cell_volume     1303.70(9)
_cell_formula_units_Z     4
_cell_measurement_reflns_used     1865
_cell_measurement_theta_min     3.1977
_cell_measurement_theta_max     29.0380
_cell_measurement_temperature     135.0(10)
_exptl_crystal_description     block
_exptl_crystal_colour     colorless
_exptl_crystal_size_max     0.35
_exptl_crystal_size_mid     0.30
_exptl_crystal_size_min     0.25
_exptl_crystal_density_diffrn     1.532
_exptl_crystal_density_meas     ?
_exptl_crystal_density_method     'not measured'
_exptl_crystal_F_000     616
_exptl_absorpt_coefficient_mu     0.306
_exptl_absorpt_correction_type     multi-scan
_exptl_absorpt_process_details     '(CrysAlis PRO; Agilent, 2011)'
_exptl_absorpt_correction_T_min     0.99
_exptl_absorpt_correction_T_max     1.00
_exptl_special_details     ?
_diffrn_ambient_temperature     135.0(10)
_diffrn_radiation_type     'Mo K\a'
_diffrn_radiation_wavelength     0.7107
_diffrn_radiation_monochromator     graphite
_diffrn_measurement_device_type     'Agilent Xcalibur Eos'
_diffrn_measurement_method     '\w scans'
_diffrn_detector_area_resol_mean     16.0874
_diffrn_reflns_number     5907
_diffrn_reflns_av_R_equivalents     0.0246
_diffrn_reflns_theta_min     3.20
_diffrn_reflns_theta_max     26.37
_diffrn_reflns_theta_full     26.37
_diffrn_measured_fraction_theta_max     0.999
_diffrn_measured_fraction_theta_full     0.999
_diffrn_reflns_limit_h_min     -19
_diffrn_reflns_limit_h_max     13
_diffrn_reflns_limit_k_min     -8
_diffrn_reflns_limit_k_max     8
_diffrn_reflns_limit_l_min     -15
_diffrn_reflns_limit_l_max     15
_diffrn_standards_number     ?
_diffrn_standards_interval_count     ?
_diffrn_standards_interval_time     ?
_diffrn_standards_decay_%     ?
_refine_special_details
;
Refinement of <i>F</i>^2^ against ALL reflections. The weighted <i>R</i>-factor
<i>wR</i> and goodness of fit <i>S</i> are based on <i>F</i>^2^, conventional
<i>R</i>-factors <i>R</i> are based on <i>F</i>, with <i>F</i> set to zero for
negative <i>F</i>^2^. The threshold expression of <i>F</i>^2^ >
\s(<i>F</i>^2^) is used only for calculating <i>R</i>-factors(gt) <i>etc</i>.
and is not relevant to the choice of reflections for refinement.
<i>R</i>-factors based on <i>F</i>^2^ are statistically about twice as large
as those based on <i>F</i>, and <i>R</i>- factors based on ALL data will be
even larger.
;
_reflns_number_total     2662
_reflns_number_gt     2059
_reflns_threshold_expression     I>2sigma(I)
_refine_ls_structure_factor_coef     Fsqd
_refine_ls_matrix_type     full
_refine_ls_R_factor_all     0.0584
_refine_ls_R_factor_gt     0.0401
_refine_ls_wR_factor_gt     0.0823
_refine_ls_wR_factor_ref     0.0923
_refine_ls_goodness_of_fit_ref     1.041
_refine_ls_restrained_S_all     1.041
_refine_ls_number_reflns     2662
_refine_ls_number_parameters     190
_refine_ls_number_restraints     0
_refine_ls_hydrogen_treatment     constr
_refine_ls_weighting_scheme     calc
_refine_ls_weighting_details
         'calc w=1/[\s^2^(Fo^2^)+(0.0338P)^2^+0.3053P] where P=(Fo^2^+2Fc^2^)/3'
_atom_sites_solution_hydrogens     geom
_atom_sites_solution_primary     direct
_atom_sites_solution_secondary     difmap
_refine_ls_shift/su_max     0.000
_refine_ls_shift/su_mean     0.000
_refine_diff_density_max     0.220
_refine_diff_density_min     -0.246
_refine_ls_extinction_method     none
_refine_ls_extinction_coef     ?
loop_
    _atom_type_symbol
    _atom_type_description
    _atom_type_scat_dispersion_real
    _atom_type_scat_dispersion_imag
    _atom_type_scat_source
    'C' 'C' 0.0033 0.0016
                         'International Tables Vol C Tables 4.2.6.8 and 6.1.1.4'
    'H' 'H' 0.0000 0.0000
                         'International Tables Vol C Tables 4.2.6.8 and 6.1.1.4'
    'Cl' 'Cl' 0.1484 0.1585
                         'International Tables Vol C Tables 4.2.6.8 and 6.1.1.4'
    'O' 'O' 0.0106 0.0060
                         'International Tables Vol C Tables 4.2.6.8 and 6.1.1.4'
_computing_data_collection     'CrysAlis PRO (Agilent, 2011)'
_computing_cell_refinement     'CrysAlis PRO (Agilent, 2011)'
_computing_data_reduction     'CrysAlis PRO (Agilent, 2011)'
_computing_structure_solution     'SHELXTL (Sheldrick, 2008)'
_computing_structure_refinement     'SHELXTL (Sheldrick, 2008)'
_computing_molecular_graphics     'OLEX2 (Dolomanov <i>et al.</i>, 2009)'
_computing_publication_material     'OLEX2 (Dolomanov <i>et al.</i>, 2009)'
loop_
    _atom_site_type_symbol
    _atom_site_label
    _atom_site_fract_x
    _atom_site_fract_y
    _atom_site_fract_z
    _atom_site_U_iso_or_equiv
    _atom_site_adp_type
    _atom_site_calc_flag
    _atom_site_refinement_flags
    _atom_site_occupancy
    _atom_site_symmetry_multiplicity
    _atom_site_disorder_assembly
    _atom_site_disorder_group
    Cl Cl1 0.43760(4) 0.34411(8) 0.78566(6) 0.04706(19) Uani d . 1 1 . .
    O O1 0.06760(8) 0.42742(17) 0.78729(10) 0.0207(3) Uani d . 1 1 . .
    O O2 0.08852(9) 0.22946(18) 0.93513(11) 0.0261(3) Uani d . 1 1 . .
    O O3 -0.19477(9) 0.33623(17) 0.87422(11) 0.0257(3) Uani d . 1 1 . .
    O O4 -0.05715(9) 0.31077(18) 1.01368(11) 0.0282(3) Uani d . 1 1 . .
    C C1 0.32829(13) 0.3605(3) 0.78930(18) 0.0278(5) Uani d . 1 1 . .
    C C2 0.25165(13) 0.3316(3) 0.69014(17) 0.0268(4) Uani d . 1 1 . .
    H H2 0.2583 0.2995 0.6212 0.032 Uiso calc R 1 1 . .
    C C3 0.16458(13) 0.3502(2) 0.69216(16) 0.0224(4) Uani d . 1 1 . .
    H H3 0.1108 0.3305 0.6249 0.027 Uiso calc R 1 1 . .
    C C4 0.15761(12) 0.3978(2) 0.79363(15) 0.0198(4) Uani d . 1 1 . .
    C C5 0.23437(13) 0.4279(3) 0.89344(15) 0.0233(4) Uani d . 1 1 . .
    H H5 0.2278 0.4620 0.9621 0.028 Uiso calc R 1 1 . .
    C C6 0.32111(13) 0.4072(3) 0.89098(17) 0.0281(4) Uani d . 1 1 . .
    H H6 0.3750 0.4249 0.9585 0.034 Uiso calc R 1 1 . .
    C C7 0.03900(13) 0.3290(2) 0.85939(15) 0.0194(4) Uani d . 1 1 . .
    C C8 -0.06155(12) 0.3544(2) 0.82490(15) 0.0189(4) Uani d . 1 1 . .
    C C9 -0.09937(13) 0.3309(2) 0.91268(16) 0.0216(4) Uani d . 1 1 . .
    C C10 -0.25169(13) 0.3560(2) 0.76084(16) 0.0235(4) Uani d . 1 1 . .
    C C11 -0.21523(13) 0.3850(2) 0.67830(16) 0.0218(4) Uani d . 1 1 . .
    C C12 -0.11740(13) 0.3840(2) 0.71464(15) 0.0199(4) Uani d . 1 1 . .
    H H12 -0.0910 0.4045 0.6600 0.024 Uiso calc R 1 1 . .
    C C13 -0.27666(14) 0.4046(3) 0.56409(17) 0.0276(4) Uani d . 1 1 . .
    H H13 -0.2535 0.4265 0.5065 0.033 Uiso calc R 1 1 . .
    C C14 -0.37008(14) 0.3924(3) 0.53509(18) 0.0338(5) Uani d . 1 1 . .
    H H14 -0.4114 0.4052 0.4575 0.041 Uiso calc R 1 1 . .
    C C15 -0.40409(14) 0.3612(3) 0.6193(2) 0.0352(5) Uani d . 1 1 . .
    H H15 -0.4688 0.3515 0.5985 0.042 Uiso calc R 1 1 . .
    C C16 -0.34558(14) 0.3440(3) 0.73263(19) 0.0305(5) Uani d . 1 1 . .
    H H16 -0.3692 0.3243 0.7900 0.037 Uiso calc R 1 1 . .
loop_
    _atom_site_aniso_label
    _atom_site_aniso_U_11
    _atom_site_aniso_U_22
    _atom_site_aniso_U_33
    _atom_site_aniso_U_12
    _atom_site_aniso_U_13
    _atom_site_aniso_U_23
    Cl1 0.0280(3) 0.0510(4) 0.0715(4) 0.0092(3) 0.0296(3) 0.0160(3)
    O1 0.0195(7) 0.0249(7) 0.0200(7) 0.0019(6) 0.0102(5) 0.0047(5)
    O2 0.0250(7) 0.0309(7) 0.0226(7) 0.0051(6) 0.0096(6) 0.0066(6)
    O3 0.0240(7) 0.0298(7) 0.0276(7) -0.0018(6) 0.0147(6) -0.0031(6)
    O4 0.0325(8) 0.0361(8) 0.0192(7) -0.0040(7) 0.0134(6) -0.0015(6)
    C1 0.0216(10) 0.0223(10) 0.0436(12) 0.0038(8) 0.0173(9) 0.0083(9)
    C2 0.0328(11) 0.0231(10) 0.0310(11) 0.0017(9) 0.0196(9) 0.0028(8)
    C3 0.0259(10) 0.0196(9) 0.0216(10) -0.0023(8) 0.0093(8) 0.0005(7)
    C4 0.0201(9) 0.0168(8) 0.0244(10) 0.0017(8) 0.0107(8) 0.0038(7)
    C5 0.0257(10) 0.0230(10) 0.0208(10) -0.0012(8) 0.0086(8) 0.0015(7)
    C6 0.0210(10) 0.0264(10) 0.0318(11) -0.0004(9) 0.0049(9) 0.0061(8)
    C7 0.0256(10) 0.0195(9) 0.0149(9) -0.0018(8) 0.0099(8) -0.0030(7)
    C8 0.0222(9) 0.0155(9) 0.0222(9) -0.0010(8) 0.0122(8) -0.0020(7)
    C9 0.0241(10) 0.0180(9) 0.0265(11) -0.0027(8) 0.0140(8) -0.0034(8)
    C10 0.0228(10) 0.0181(9) 0.0297(11) -0.0006(8) 0.0105(8) -0.0037(8)
    C11 0.0223(10) 0.0167(9) 0.0267(10) 0.0012(8) 0.0098(8) -0.0018(7)
    C12 0.0253(10) 0.0156(8) 0.0216(9) -0.0006(8) 0.0123(8) -0.0017(7)
    C13 0.0285(11) 0.0224(10) 0.0292(11) 0.0039(9) 0.0083(9) 0.0004(8)
    C14 0.0257(11) 0.0289(11) 0.0376(12) 0.0066(9) 0.0025(9) 0.0002(9)
    C15 0.0192(10) 0.0266(11) 0.0554(14) 0.0038(9) 0.0098(10) -0.0021(10)
    C16 0.0249(11) 0.0255(10) 0.0450(13) 0.0011(9) 0.0178(10) -0.0019(9)
_geom_special_details
;
All e.s.d.'s (except the e.s.d. in the dihedral angle between two l.s. planes)
are estimated using the full covariance matrix. The cell e.s.d.'s are taken
into account individually in the estimation of e.s.d.'s in distances, angles
and torsion angles; correlations between e.s.d.'s in cell parameters are only
used when they are defined by crystal symmetry. An approximate (isotropic)
treatment of cell e.s.d.'s is used for estimating e.s.d.'s involving l.s.
planes.
;
loop_
    _geom_bond_atom_site_label_1
    _geom_bond_atom_site_label_2
    _geom_bond_site_symmetry_2
    _geom_bond_distance
    _geom_bond_publ_flag
    Cl1 C1 . 1.7450(19) ?
    O1 C4 . 1.404(2) ?
    O1 C7 . 1.361(2) ?
    O2 C7 . 1.201(2) ?
    O3 C9 . 1.388(2) ?
    O3 C10 . 1.375(2) ?
    O4 C9 . 1.202(2) ?
    C1 C2 . 1.378(3) ?
    C1 C6 . 1.381(3) ?
    C2 H2 . 0.9500 ?
    C2 C3 . 1.388(3) ?
    C3 H3 . 0.9500 ?
    C3 C4 . 1.379(2) ?
    C4 C5 . 1.385(2) ?
    C5 H5 . 0.9500 ?
    C5 C6 . 1.387(3) ?
    C6 H6 . 0.9500 ?
    C7 C8 . 1.480(2) ?
    C8 C9 . 1.466(2) ?
    C8 C12 . 1.349(2) ?
    C10 C11 . 1.395(3) ?
    C10 C16 . 1.382(3) ?
    C11 C12 . 1.426(3) ?
    C11 C13 . 1.402(3) ?
    C12 H12 . 0.9500 ?
    C13 H13 . 0.9500 ?
    C13 C14 . 1.373(3) ?
    C14 H14 . 0.9500 ?
    C14 C15 . 1.390(3) ?
    C15 H15 . 0.9500 ?
    C15 C16 . 1.379(3) ?
    C16 H16 . 0.9500 ?
loop_
    _geom_angle_atom_site_label_1
    _geom_angle_atom_site_label_2
    _geom_angle_atom_site_label_3
    _geom_angle_site_symmetry_1
    _geom_angle_site_symmetry_3
    _geom_angle
    _geom_angle_publ_flag
    C7 O1 C4 . . 118.58(13) ?
    C10 O3 C9 . . 122.99(14) ?
    C2 C1 Cl1 . . 119.13(16) ?
    C2 C1 C6 . . 121.90(18) ?
    C6 C1 Cl1 . . 118.94(16) ?
    C1 C2 H2 . . 120.4 ?
    C1 C2 C3 . . 119.20(18) ?
    C3 C2 H2 . . 120.4 ?
    C2 C3 H3 . . 120.6 ?
    C4 C3 C2 . . 118.79(17) ?
    C4 C3 H3 . . 120.6 ?
    C3 C4 O1 . . 115.54(16) ?
    C3 C4 C5 . . 122.29(17) ?
    C5 C4 O1 . . 122.01(16) ?
    C4 C5 H5 . . 120.7 ?
    C4 C5 C6 . . 118.56(17) ?
    C6 C5 H5 . . 120.7 ?
    C1 C6 C5 . . 119.26(18) ?
    C1 C6 H6 . . 120.4 ?
    C5 C6 H6 . . 120.4 ?
    O1 C7 C8 . . 109.68(15) ?
    O2 C7 O1 . . 123.86(17) ?
    O2 C7 C8 . . 126.34(17) ?
    C9 C8 C7 . . 117.88(16) ?
    C12 C8 C7 . . 120.95(16) ?
    C12 C8 C9 . . 120.99(17) ?
    O3 C9 C8 . . 115.83(16) ?
    O4 C9 O3 . . 116.77(16) ?
    O4 C9 C8 . . 127.39(18) ?
    O3 C10 C11 . . 120.82(17) ?
    O3 C10 C16 . . 117.30(17) ?
    C16 C10 C11 . . 121.88(19) ?
    C10 C11 C12 . . 117.83(17) ?
    C10 C11 C13 . . 118.25(18) ?
    C13 C11 C12 . . 123.85(18) ?
    C8 C12 C11 . . 121.38(17) ?
    C8 C12 H12 . . 119.3 ?
    C11 C12 H12 . . 119.3 ?
    C11 C13 H13 . . 119.8 ?
    C14 C13 C11 . . 120.33(19) ?
    C14 C13 H13 . . 119.8 ?
    C13 C14 H14 . . 120.0 ?
    C13 C14 C15 . . 119.9(2) ?
    C15 C14 H14 . . 120.0 ?
    C14 C15 H15 . . 119.4 ?
    C16 C15 C14 . . 121.15(19) ?
    C16 C15 H15 . . 119.4 ?
    C10 C16 H16 . . 120.8 ?
    C15 C16 C10 . . 118.43(19) ?
    C15 C16 H16 . . 120.8 ?
loop_
    _geom_torsion_atom_site_label_1
    _geom_torsion_atom_site_label_2
    _geom_torsion_atom_site_label_3
    _geom_torsion_atom_site_label_4
    _geom_torsion_site_symmetry_1
    _geom_torsion_site_symmetry_2
    _geom_torsion_site_symmetry_3
    _geom_torsion_site_symmetry_4
    _geom_torsion
    _geom_torsion_publ_flag
    Cl1 C1 C2 C3 . . . . -178.09(13) ?
    Cl1 C1 C6 C5 . . . . 177.43(14) ?
    O1 C4 C5 C6 . . . . -175.94(16) ?
    O1 C7 C8 C9 . . . . -154.96(14) ?
    O1 C7 C8 C12 . . . . 29.9(2) ?
    O2 C7 C8 C9 . . . . 28.8(3) ?
    O2 C7 C8 C12 . . . . -146.26(18) ?
    O3 C10 C11 C12 . . . . 3.0(2) ?
    O3 C10 C11 C13 . . . . -179.87(15) ?
    O3 C10 C16 C15 . . . . -179.25(16) ?
    C1 C2 C3 C4 . . . . 0.3(3) ?
    C2 C1 C6 C5 . . . . -0.8(3) ?
    C2 C3 C4 O1 . . . . 175.57(15) ?
    C2 C3 C4 C5 . . . . 0.1(3) ?
    C3 C4 C5 C6 . . . . -0.7(3) ?
    C4 O1 C7 O2 . . . . 6.5(2) ?
    C4 O1 C7 C8 . . . . -169.80(14) ?
    C4 C5 C6 C1 . . . . 1.0(3) ?
    C6 C1 C2 C3 . . . . 0.1(3) ?
    C7 O1 C4 C3 . . . . 126.23(16) ?
    C7 O1 C4 C5 . . . . -58.3(2) ?
    C7 C8 C9 O3 . . . . -173.49(15) ?
    C7 C8 C9 O4 . . . . 7.9(3) ?
    C7 C8 C12 C11 . . . . 172.06(16) ?
    C9 O3 C10 C11 . . . . -4.4(2) ?
    C9 O3 C10 C16 . . . . 174.89(16) ?
    C9 C8 C12 C11 . . . . -2.9(3) ?
    C10 O3 C9 O4 . . . . -179.14(15) ?
    C10 O3 C9 C8 . . . . 2.1(2) ?
    C10 C11 C12 C8 . . . . 0.6(3) ?
    C10 C11 C13 C14 . . . . -1.0(3) ?
    C11 C10 C16 C15 . . . . 0.1(3) ?
    C11 C13 C14 C15 . . . . 0.3(3) ?
    C12 C8 C9 O3 . . . . 1.6(2) ?
    C12 C8 C9 O4 . . . . -177.06(18) ?
    C12 C11 C13 C14 . . . . 175.89(18) ?
    C13 C11 C12 C8 . . . . -176.34(16) ?
    C13 C14 C15 C16 . . . . 0.7(3) ?
    C14 C15 C16 C10 . . . . -0.8(3) ?
    C16 C10 C11 C12 . . . . -176.25(17) ?
    C16 C10 C11 C13 . . . . 0.8(3) ?
loop_
    _geom_hbond_atom_site_label_D
    _geom_hbond_atom_site_label_H
    _geom_hbond_atom_site_label_A
    _geom_hbond_site_symmetry_A
    _geom_hbond_distance_DH
    _geom_hbond_distance_HA
    _geom_hbond_distance_DA
    _geom_hbond_angle_DHA
    C3 H3 O2 4_565 0.95 2.34 3.061(2) 133
