# Supplementary material for: 4-Chloro­phenyl 2-oxo-2H-chromene-3-carboxyl­ate
Source: Acta Crystallogr Sect E Struct Rep Online. 2012 Feb 4;68(Pt 3):o574. doi: 10.1107/S1600536812003376 (PMC3297301; doi:10.1107/S1600536812003376)
Supplement: Supplementary file 2 [file e-68-0o574-Isup2.hkl]

# 
# h,k,l, Fc-squared, Fo-squared, sigma(Fo-squared) and status flag 
# 
data_I
_shelx_title ' 120105_s1_xsh in P21/c ' 
_shelx_refln_list_code          4 
_shelx_F_calc_maximum      279.47 
_exptl_crystal_F_000       616.00 
_reflns_d_resolution_high  0.8001 
 
loop_ 
 _symmetry_equiv_pos_as_xyz 
 'x, y, z' 
 '-x, y+1/2, -z+1/2' 
 '-x, -y, -z' 
 'x, -y-1/2, z-1/2' 
 
_cell_length_a    15.7586 
_cell_length_b     7.0694 
_cell_length_c    12.7167 
_cell_angle_alpha  90.000 
_cell_angle_beta  113.037 
_cell_angle_gamma  90.000 
 
_shelx_F_squared_multiplier     1.000 
 
loop_ 
 _refln_index_h 
 _refln_index_k 
 _refln_index_l 
 _refln_F_squared_calc 
 _refln_F_squared_meas 
 _refln_F_squared_sigma 
 _refln_observed_status 
   3   0   0       63.52       57.06      3.96 o 
   4   0   0     1100.64     1062.85     18.42 o 
   5   0   0       52.75       38.48      5.10 o 
   6   0   0     8754.37     8622.63     64.55 o 
   7   0   0     1742.99     1937.69     46.76 o 
   8   0   0     3803.63     4012.73     72.81 o 
   9   0   0      143.91      135.19     14.84 o 
  10   0   0     1647.57     1588.02     51.59 o 
  11   0   0       20.05       21.97      7.92 o 
  12   0   0      442.47      438.72     30.02 o 
  13   0   0       41.26       24.67      9.12 o 
  14   0   0       12.29       20.26      8.39 o 
  15   0   0       43.38       64.55     14.02 o 
  16   0   0      215.35      213.62     25.46 o 
  17   0   0      134.35      169.06     24.02 o 
  18   0   0      243.38      292.45     32.18 o 
   1   1   0      139.84      142.02      3.75 o 
   2   1   0      219.59      215.89      7.63 o 
   3   1   0      454.12      449.73     10.95 o 
   4   1   0      544.84      546.10     11.24 o 
   5   1   0      497.68      452.35     11.38 o 
   6   1   0     3477.63     3555.88     71.10 o 
   7   1   0      843.71      945.61     18.39 o 
   8   1   0       64.07       96.27      8.37 o 
   9   1   0       17.23       23.59      4.87 o 
  10   1   0      504.84      530.16     21.20 o 
  11   1   0     1679.97     1680.00    101.71 o 
  12   1   0       39.86       34.32      6.79 o 
  13   1   0       78.35       63.22     15.55 o 
  14   1   0     1370.44     1283.57     39.78 o 
  15   1   0        2.30       10.71      6.02 o 
  16   1   0       11.83       12.78      6.68 o 
  17   1   0        6.05        3.24      4.61 o 
  18   1   0      239.21      302.44     33.84 o 
   0   2   0     5510.20     5626.22     29.44 o 
   1   2   0      648.25      692.78      6.12 o 
   2   2   0     1486.23     1481.15     19.44 o 
   3   2   0       31.25       34.27      3.98 o 
   4   2   0      169.06      184.03      6.68 o 
   5   2   0       12.50       15.71      2.28 o 
   6   2   0      601.92      602.67     17.14 o 
   7   2   0       23.56       21.43      4.47 o 
   8   2   0      514.03      519.62     18.52 o 
   9   2   0       38.08       36.16      5.75 o 
  10   2   0        4.12        5.70      5.02 o 
  11   2   0      125.68      138.80     11.63 o 
  12   2   0       48.80       61.35      8.42 o 
  13   2   0      219.17      212.14     15.53 o 
  14   2   0       17.01       10.77      5.89 o 
  15   2   0       49.95       58.96     10.09 o 
  16   2   0        1.75        7.20      6.34 o 
  17   2   0       49.16       77.55     18.31 o 
   1   3   0       65.40       69.45      3.09 o 
   2   3   0        9.17       10.65      2.41 o 
   3   3   0        0.04        1.49      1.07 o 
   4   3   0        0.01        0.74      1.25 o 
   5   3   0        2.36        5.85      1.59 o 
   6   3   0        4.25        1.42      1.49 o 
   7   3   0     2168.11     2259.53     27.10 o 
   8   3   0       22.96       23.58      3.48 o 
   9   3   0        0.01        3.73      4.51 o 
  10   3   0       75.82       80.98      8.27 o 
  11   3   0      870.13      834.77     27.58 o 
  12   3   0      500.74      479.15     21.77 o 
  13   3   0        2.59       -0.91      5.16 o 
  14   3   0       89.36       80.78     17.69 o 
  15   3   0       83.79       62.22     16.24 o 
  16   3   0        3.24       -0.18      8.78 o 
  17   3   0        0.08       -0.54      6.77 o 
   0   4   0    17414.12    18014.73     88.72 o 
   1   4   0      293.59      265.61      6.46 o 
   2   4   0      585.41      619.64     13.37 o 
   3   4   0       12.47       10.82      1.64 o 
   4   4   0       80.17       72.76      4.02 o 
   5   4   0      268.95      260.12      9.76 o 
   6   4   0       16.16       19.70      7.93 o 
   7   4   0       63.52       67.72      6.62 o 
   8   4   0      199.54      174.56     11.10 o 
   9   4   0       79.04       64.54      9.53 o 
  10   4   0      494.01      496.08     26.09 o 
  11   4   0       26.07       43.50     11.82 o 
  12   4   0        2.12       -0.17      6.56 o 
  13   4   0       43.00       62.85     16.10 o 
  14   4   0        1.44       12.74      9.65 o 
  15   4   0        1.41       11.83     11.54 o 
  16   4   0       69.65       55.24     16.39 o 
   1   5   0      637.22      653.34     11.57 o 
   2   5   0     1062.11     1094.47     15.33 o 
   3   5   0       38.51       30.80      5.80 o 
   4   5   0      875.29      853.79     35.90 o 
   5   5   0        2.17        3.51      2.49 o 
   6   5   0      978.63      945.10     46.08 o 
   7   5   0      754.40      840.75     44.77 o 
   8   5   0      635.06      700.07     42.78 o 
   9   5   0      157.35      140.21     20.50 o 
  10   5   0      262.87      287.28     29.96 o 
  11   5   0      147.35      161.65     23.08 o 
  12   5   0      231.69      218.81     28.02 o 
  13   5   0       29.16       34.83     13.41 o 
  14   5   0      192.09      223.93     30.08 o 
   0   6   0      710.22      700.18     17.38 o 
   1   6   0       55.40       46.15      3.47 o 
   2   6   0      170.58      187.58     10.63 o 
   3   6   0       19.33       16.12      4.61 o 
   4   6   0       11.34       15.88      4.42 o 
   5   6   0      272.46      281.55     23.66 o 
   6   6   0       39.15       37.19      9.80 o 
   7   6   0       48.12       47.07      8.22 o 
   8   6   0      257.41      270.82     19.90 o 
   9   6   0       39.50       33.33     11.69 o 
  10   6   0      152.65      172.37     24.67 o 
  11   6   0        3.27        6.17      9.77 o 
  12   6   0       15.04       33.46     12.83 o 
  13   6   0      378.03      474.48     44.26 o 
   1   7   0       17.06       12.86      3.97 o 
   2   7   0      149.23      126.73     13.88 o 
   3   7   0       25.94        8.09      7.17 o 
   4   7   0      113.57      108.01     10.98 o 
   5   7   0      201.88      226.05     25.19 o 
   6   7   0        0.16       -6.90      7.23 o 
   7   7   0      124.47      113.76     17.78 o 
   8   7   0       80.53       66.16     14.35 o 
   9   7   0       99.75       99.54     18.20 o 
  10   7   0       60.63       34.25     11.77 o 
  11   7   0       40.50       31.54     12.65 o 
   0   8   0       25.46       24.04     10.19 o 
   1   8   0       64.06       64.97     11.28 o 
   2   8   0       37.50       33.62     12.30 o 
   3   8   0       18.07        6.36      5.96 o 
   4   8   0      106.38       82.07     16.24 o 
   5   8   0        0.12        6.87      7.62 o 
   6   8   0       42.71       30.80     11.21 o 
   7   8   0       30.55       40.84     12.72 o 
 -18   1   1      100.50       73.52     17.48 o 
 -17   1   1       11.39        6.87     13.71 o 
 -16   1   1       46.79       52.62      9.36 o 
 -15   1   1       18.39       27.74     12.76 o 
 -14   1   1      718.47      636.50     26.81 o 
 -13   1   1       43.17       57.43      8.68 o 
 -12   1   1      162.13      155.47     12.45 o 
 -11   1   1      686.96      696.84     27.70 o 
 -10   1   1      278.10      260.48     18.16 o 
  -9   1   1      273.81      297.27     14.10 o 
  -8   1   1     2243.92     2399.94     49.28 o 
  -7   1   1     3773.02     3935.89     34.45 o 
  -6   1   1      593.48      632.79     11.36 o 
  -5   1   1      772.06      756.55     10.92 o 
  -4   1   1      415.24      419.10      7.04 o 
  -3   1   1      997.62     1011.86     17.76 o 
  -2   1   1      582.71      581.68      8.39 o 
  -1   1   1      784.97      758.29      7.31 o 
   0   1   1      595.04      585.39      5.09 o 
   1   1   1     2604.55     2554.38     15.50 o 
   2   1   1       23.47       20.37      1.98 o 
   3   1   1      545.88      548.24     11.29 o 
   4   1   1       36.24       41.09      3.96 o 
   5   1   1      211.50      171.86     13.88 o 
   6   1   1      168.07      156.82     10.78 o 
   7   1   1      397.63      415.81     16.89 o 
   8   1   1      252.05      248.76     13.95 o 
   9   1   1       90.92       67.78      8.13 o 
  10   1   1        9.39        7.22      4.50 o 
  11   1   1     2247.27     2220.83     47.40 o 
  12   1   1       11.17       13.36      5.67 o 
  13   1   1        4.55       12.04      7.81 o 
  14   1   1      198.95      191.67     17.03 o 
  15   1   1       41.15       47.69     16.69 o 
  16   1   1       87.25      103.72     17.36 o 
  17   1   1        0.91       17.79     16.86 o 
 -18   2   1      169.89      188.81     27.56 o 
 -17   2   1      172.24      184.98     26.05 o 
 -16   2   1      232.91      206.14     26.88 o 
 -15   2   1        0.32        8.39      5.13 o 
 -14   2   1       81.06       89.57     10.27 o 
 -13   2   1      158.89      125.60     11.60 o 
 -12   2   1      143.58      145.82     18.53 o 
 -11   2   1        0.68       -1.39      3.13 o 
 -10   2   1      415.17      410.56     17.33 o 
  -9   2   1     1372.46     1391.09     29.64 o 
  -8   2   1      814.29      826.49     21.28 o 
  -7   2   1       53.30       90.28      9.40 o 
  -6   2   1     1488.91     1517.93     36.03 o 
  -5   2   1       54.41       45.95      3.90 o 
  -4   2   1      502.87      499.45     11.94 o 
  -3   2   1      545.42      576.14     12.89 o 
  -2   2   1    12665.52    13191.82     73.49 o 
  -1   2   1     2139.84     2247.66     11.94 o 
   0   2   1    78105.25    76755.49    294.55 o 
   1   2   1     1005.92      977.64      9.40 o 
   2   2   1     2483.90     2438.13     17.27 o 
   3   2   1       70.02       55.91      3.98 o 
   4   2   1        2.87       -0.94      2.08 o 
   5   2   1      198.44      209.03     10.19 o 
   6   2   1      484.24      471.98     13.14 o 
   7   2   1       42.00       30.66      6.27 o 
   8   2   1     1811.44     1734.92     35.90 o 
   9   2   1       33.88       29.06      6.75 o 
  10   2   1     2299.72     2292.62     46.25 o 
  11   2   1       32.65       41.44      7.43 o 
  12   2   1      292.66      305.92     18.67 o 
  13   2   1       11.66       17.53      7.42 o 
  14   2   1       22.21       18.22      7.69 o 
  15   2   1       30.65       15.44      5.89 o 
  16   2   1       97.22       89.37     12.32 o 
  17   2   1        9.05       -0.71      7.58 o 
 -17   3   1        8.55        0.82      6.76 o 
 -16   3   1      104.60      109.31     20.99 o 
 -15   3   1       73.32       92.41     18.65 o 
 -14   3   1      594.55      591.72     43.18 o 
 -13   3   1       32.29       37.13      6.61 o 
 -12   3   1      416.42      397.83     18.62 o 
 -11   3   1      656.05      665.39     26.10 o 
 -10   3   1      766.08      734.05     28.96 o 
  -9   3   1       28.28       30.59      7.26 o 
  -8   3   1     3595.20     3785.40     33.76 o 
  -7   3   1     1913.57     1995.09     29.19 o 
  -6   3   1     1586.56     1548.92     28.98 o 
  -5   3   1      480.47      406.20     28.01 o 
  -4   3   1     1451.53     1452.01     22.77 o 
  -3   3   1      179.60      144.99      9.79 o 
  -2   3   1     3376.10     3550.67     22.88 o 
  -1   3   1     2010.83     2169.40     14.51 o 
   0   3   1      564.26      544.73      8.05 o 
   1   3   1      459.09      468.49      8.13 o 
   2   3   1       36.68       40.76      2.79 o 
   3   3   1      285.60      270.75      7.61 o 
   4   3   1      526.68      517.59     32.64 o 
   5   3   1      165.59      131.50      8.13 o 
   6   3   1     1013.88      984.98     23.31 o 
   7   3   1      399.87      426.71     13.28 o 
   8   3   1       22.58       19.18      5.04 o 
   9   3   1       36.70       44.17      6.82 o 
  10   3   1      122.69      155.91     12.54 o 
  11   3   1      660.46      691.46     26.74 o 
  12   3   1        7.94        9.63      7.92 o 
  13   3   1      202.68      226.00     16.91 o 
  14   3   1      321.82      304.67     32.71 o 
  15   3   1       52.81       51.75     15.23 o 
  16   3   1       35.78       37.79     13.96 o 
 -16   4   1       37.81       31.41     13.02 o 
 -15   4   1       46.83       49.09     13.96 o 
 -14   4   1       37.76       14.76      8.76 o 
 -13   4   1      522.62      488.98     39.51 o 
 -12   4   1       66.13       66.85     14.90 o 
 -11   4   1      151.79      129.83     19.70 o 
 -10   4   1        6.79        8.05      3.44 o 
  -9   4   1      476.59      463.13     15.70 o 
  -8   4   1       18.73       16.73      1.87 o 
  -7   4   1      633.26      610.71     12.01 o 
  -6   4   1      234.62      247.09     21.66 o 
  -5   4   1       57.07       47.71      5.68 o 
  -4   4   1      300.79      294.24     10.97 o 
  -3   4   1       44.47       33.48      3.73 o 
  -2   4   1      712.81      701.10     11.85 o 
  -1   4   1     5534.98     5492.06     27.86 o 
   0   4   1     1119.03     1091.28     14.28 o 
   1   4   1      516.03      566.38     12.09 o 
   2   4   1      912.00      907.36     33.98 o 
   3   4   1        5.84        3.95      1.61 o 
   4   4   1      539.57      564.70     15.84 o 
   5   4   1     1062.56     1052.64     30.66 o 
   6   4   1       49.10       44.42      5.16 o 
   7   4   1       82.79       72.58      7.08 o 
   8   4   1      437.75      442.60     19.02 o 
   9   4   1       25.41       23.59      5.57 o 
  10   4   1      510.62      513.16     22.13 o 
  11   4   1        1.41        0.16      3.34 o 
  12   4   1        0.02        8.16      9.38 o 
  13   4   1      371.32      400.94     38.32 o 
  14   4   1       21.09       32.36     11.61 o 
  15   4   1       98.27       93.00     20.77 o 
 -15   5   1        6.86       19.37     10.62 o 
 -14   5   1      141.87       93.66     19.98 o 
 -13   5   1       14.00       11.96      8.85 o 
 -12   5   1      633.18      648.48     46.84 o 
 -11   5   1       46.78       33.38     11.80 o 
 -10   5   1       80.55       56.80     14.13 o 
  -9   5   1      337.07      376.98     32.44 o 
  -8   5   1       16.93       18.10      5.78 o 
  -7   5   1      159.53      150.23      7.71 o 
  -6   5   1       31.18       32.13      8.11 o 
  -5   5   1       50.71       46.32      4.99 o 
  -4   5   1       65.03       66.35      6.11 o 
  -3   5   1       80.83       84.50      5.61 o 
  -2   5   1      124.68      121.91      6.45 o 
  -1   5   1       22.40       21.82      2.30 o 
   0   5   1      297.10      314.05     10.73 o 
   1   5   1       19.26       20.52      3.10 o 
   2   5   1        0.81       -0.92      1.39 o 
   3   5   1        1.15       -0.06      1.53 o 
   4   5   1       67.18       62.00      5.22 o 
   5   5   1      497.72      487.67     32.19 o 
   6   5   1       42.50       39.38     10.37 o 
   7   5   1      318.47      331.77     28.98 o 
   8   5   1       47.87       47.23      7.67 o 
   9   5   1       36.84       20.96     10.69 o 
  10   5   1      118.94      126.32     20.67 o 
  11   5   1      233.99      269.42     30.38 o 
  12   5   1       35.36       42.42     13.65 o 
  13   5   1      295.11      305.44     34.17 o 
  14   5   1        8.09       21.35     10.70 o 
 -13   6   1        1.90        4.20      5.01 o 
 -12   6   1       10.84       10.62      5.22 o 
 -11   6   1        0.34       -6.68      6.68 o 
 -10   6   1       76.56       83.70     12.42 o 
  -9   6   1       17.58       17.06      8.09 o 
  -8   6   1       32.78       33.04     10.21 o 
  -7   6   1        0.07       -5.75      8.38 o 
  -6   6   1        1.64       -1.49      4.94 o 
  -5   6   1        0.25       -1.26      3.79 o 
  -4   6   1       10.58        7.29      4.24 o 
  -3   6   1       46.69       35.95      5.82 o 
  -2   6   1      135.26      128.01      7.28 o 
  -1   6   1      144.80      151.60      6.64 o 
   0   6   1     1666.74     1665.74     21.59 o 
   1   6   1      218.67      214.25      7.77 o 
   2   6   1        7.79        4.86      3.23 o 
   3   6   1      347.18      329.61     17.53 o 
   4   6   1      187.43      163.13     13.09 o 
   5   6   1        2.97        3.38      6.33 o 
   6   6   1        0.09        1.77      5.42 o 
   7   6   1       42.47       35.49     11.86 o 
   8   6   1        4.40        3.59      7.92 o 
   9   6   1      127.34      109.35     20.20 o 
  10   6   1       15.93       15.19      9.25 o 
  11   6   1       15.06       -7.79      9.29 o 
  12   6   1        2.70        9.69      9.97 o 
 -11   7   1      146.35      189.46     26.31 o 
 -10   7   1        7.86        1.16      7.22 o 
  -9   7   1        6.01       -1.77      6.83 o 
  -8   7   1      105.97       98.45     16.94 o 
  -7   7   1      143.49      153.98     20.16 o 
  -6   7   1      208.77      180.27     15.21 o 
  -5   7   1        6.39        9.19      4.62 o 
  -4   7   1      159.29      136.81     13.22 o 
  -3   7   1       10.70       11.27      3.96 o 
  -2   7   1      233.78      250.35     18.71 o 
  -1   7   1      175.62      173.46     15.72 o 
   0   7   1        0.58        3.43      4.37 o 
   1   7   1       28.49       29.86      7.06 o 
   2   7   1       37.52       39.66      7.63 o 
   3   7   1        1.84        8.07      8.59 o 
   4   7   1      165.20      172.43     17.49 o 
   5   7   1      141.66      124.28     12.53 o 
   6   7   1      337.20      317.24     27.88 o 
   7   7   1      122.10      131.59     19.57 o 
   8   7   1        1.83        5.10      4.79 o 
   9   7   1        4.13       -4.54      5.74 o 
  10   7   1       36.01       50.18     10.79 o 
  -8   8   1       40.93       42.63     11.49 o 
  -7   8   1        1.66        2.49      6.79 o 
  -6   8   1       58.06       56.58     14.52 o 
  -5   8   1       63.00       70.26     15.60 o 
  -4   8   1        0.16      -11.26     11.26 o 
  -3   8   1      110.64      129.79     21.19 o 
  -2   8   1        1.33       23.96      9.58 o 
  -1   8   1      346.83      353.77     23.97 o 
   0   8   1      427.33      446.48     32.90 o 
   1   8   1       69.80       27.71     10.79 o 
   2   8   1       55.47       63.71     15.19 o 
   3   8   1       35.96       29.03      9.73 o 
   4   8   1        8.29       -1.01      5.28 o 
   5   8   1        0.62       15.53      8.12 o 
   6   8   1       56.06       46.02     12.99 o 
   7   8   1        0.80      -15.09     15.09 o 
 -18   0   2       93.14       85.06     17.01 o 
 -17   0   2      343.56      345.37     31.10 o 
 -16   0   2      493.95      490.76     35.43 o 
 -15   0   2       14.00       -1.05      5.93 o 
 -14   0   2      521.57      520.28     33.71 o 
 -13   0   2      278.31      268.76     23.07 o 
 -12   0   2       73.87       61.83     11.16 o 
 -11   0   2      379.87      341.22     23.32 o 
 -10   0   2      442.74      462.82     25.64 o 
  -9   0   2     1449.18     1436.15     41.93 o 
  -8   0   2     1626.20     1759.86     30.61 o 
  -7   0   2     1669.57     1660.54     33.19 o 
  -6   0   2        2.55        1.34      1.95 o 
  -5   0   2     3332.98     3039.73     30.50 o 
  -4   0   2      953.76      948.58     14.21 o 
  -3   0   2      127.86      123.79      5.76 o 
  -2   0   2     7151.45     6878.89     37.35 o 
  -1   0   2     2217.32     2075.16     20.02 o 
   0   0   2    15882.46    14547.05     45.01 o 
   1   0   2     8841.41     8669.17     38.53 o 
   2   0   2     1902.89     1760.24     26.01 o 
   3   0   2     8215.03     7773.49     80.27 o 
   4   0   2      909.22      970.20     22.07 o 
   5   0   2      198.91      157.07     13.88 o 
   6   0   2       60.07       85.75     11.66 o 
   7   0   2      756.02      712.06     33.26 o 
   8   0   2      528.65      577.60     31.83 o 
   9   0   2      830.31      735.38     37.20 o 
  10   0   2     3919.08     3870.40     89.09 o 
  11   0   2        5.56       18.83      9.35 o 
  12   0   2      815.78      837.67     45.42 o 
  13   0   2        2.09       -3.36      7.90 o 
  14   0   2        9.64        9.76      9.38 o 
  15   0   2       49.35       58.05     14.89 o 
  16   0   2       98.05      109.79     20.67 o 
  17   0   2       21.72       38.04     12.77 o 
 -18   1   2      145.37      195.04     25.75 o 
 -17   1   2      247.75      252.16     18.76 o 
 -16   1   2      141.43      125.59     13.08 o 
 -15   1   2        3.65       13.23      4.87 o 
 -14   1   2      158.18      144.34     26.16 o 
 -13   1   2      258.56      245.73     15.57 o 
 -12   1   2        7.69        3.47      3.56 o 
 -11   1   2     1572.17     1554.41     46.59 o 
 -10   1   2        0.91        2.28      3.46 o 
  -9   1   2      813.81      811.50     17.51 o 
  -8   1   2     7674.36     8102.38     75.73 o 
  -7   1   2     4348.76     4502.60     48.11 o 
  -6   1   2       26.42       28.81      2.76 o 
  -5   1   2     3219.37     3172.90     21.33 o 
  -4   1   2      503.08      485.79      6.84 o 
  -3   1   2     2719.33     2665.76     14.49 o 
  -2   1   2     3975.55     3931.74     25.99 o 
  -1   1   2      296.43      282.61      3.65 o 
   0   1   2     4556.86     4501.76     24.25 o 
   1   1   2     5574.00     5344.80     43.05 o 
   2   1   2      159.09      141.11      4.20 o 
   3   1   2     1862.56     1779.51     22.96 o 
   4   1   2      869.44      925.91     17.48 o 
   5   1   2      334.44      313.57     11.10 o 
   6   1   2      212.38      200.73     11.98 o 
   7   1   2      147.31      145.24     10.86 o 
   8   1   2      123.49      145.17     11.40 o 
   9   1   2      125.35      125.65     11.50 o 
  10   1   2        0.24        3.78      4.84 o 
  11   1   2      294.22      298.45     18.66 o 
  12   1   2       41.17       46.67      8.36 o 
  13   1   2      238.15      244.62     18.56 o 
  14   1   2       36.37       44.94      9.41 o 
  15   1   2      183.74      197.02     18.03 o 
  16   1   2       26.87       33.99      8.62 o 
 -18   2   2        6.13        8.80      6.81 o 
 -17   2   2       42.13       33.92     11.58 o 
 -16   2   2       30.79       21.09      8.68 o 
 -15   2   2       10.21        4.99      3.86 o 
 -14   2   2        4.61       11.61      4.66 o 
 -13   2   2      172.57      164.03     19.05 o 
 -12   2   2       42.78       37.74      6.10 o 
 -11   2   2        0.11        0.66      2.63 o 
 -10   2   2       73.42       69.38      6.85 o 
  -9   2   2      227.21      244.33     11.46 o 
  -8   2   2      344.82      367.93     12.69 o 
  -7   2   2     1237.04     1225.40     26.23 o 
  -6   2   2       42.92       37.07      2.62 o 
  -5   2   2     1282.34     1269.53     16.88 o 
  -4   2   2      776.98      768.30     29.99 o 
  -3   2   2     1988.59     2048.98     17.95 o 
  -2   2   2     2457.29     2466.56     17.03 o 
  -1   2   2    11304.39    11412.76     31.62 o 
   0   2   2        8.15        1.68      1.14 o 
   1   2   2      734.01      753.34     10.11 o 
   2   2   2      521.53      582.55     10.60 o 
   3   2   2     1054.68     1053.55     17.05 o 
   4   2   2       33.66       30.75      5.19 o 
   5   2   2      418.42      454.35     19.28 o 
   6   2   2      267.23      277.89     14.26 o 
   7   2   2      487.18      461.45     19.19 o 
   8   2   2       33.19       29.96      5.93 o 
   9   2   2      249.53      244.00     18.73 o 
  10   2   2      177.51      147.71     18.35 o 
  11   2   2        0.14        7.63      4.83 o 
  12   2   2       14.19       16.33      6.36 o 
  13   2   2       63.99       55.24      9.39 o 
  14   2   2        6.45       15.71      5.30 o 
  15   2   2       90.58       92.93     20.39 o 
  16   2   2       17.53        3.99      6.62 o 
 -17   3   2        5.83       -6.74      8.56 o 
 -16   3   2       29.19       14.31      8.29 o 
 -15   3   2       56.84       62.25     15.47 o 
 -14   3   2      302.05      304.48     30.77 o 
 -13   3   2      150.91      154.72     21.05 o 
 -12   3   2       33.60       36.04      5.61 o 
 -11   3   2        0.35        3.51      3.07 o 
 -10   3   2       17.42       26.25      5.66 o 
  -9   3   2      198.28      189.31      8.92 o 
  -8   3   2      533.65      530.23     43.18 o 
  -7   3   2       91.16       95.46     11.05 o 
  -6   3   2      401.17      371.13     15.88 o 
  -5   3   2        8.62        8.82      3.62 o 
  -4   3   2       26.24       29.64      3.97 o 
  -3   3   2      385.22      395.13      8.17 o 
  -2   3   2        9.16        7.55      1.09 o 
  -1   3   2      458.47      468.75      7.41 o 
   0   3   2       23.79       22.42      1.88 o 
   1   3   2      156.46      165.63      5.86 o 
   2   3   2       42.19       45.90      3.74 o 
   3   3   2     1003.75     1025.61     27.35 o 
   4   3   2      378.42      381.31     14.34 o 
   5   3   2        4.86        5.55      3.46 o 
   6   3   2       24.80       38.64      9.47 o 
   7   3   2       13.54        8.27      2.82 o 
   8   3   2       81.20       64.85      8.31 o 
   9   3   2        0.77        4.61      5.52 o 
  10   3   2     1513.75     1447.04     39.15 o 
  11   3   2      651.09      656.96     29.39 o 
  12   3   2      102.59       92.25     11.22 o 
  13   3   2       52.33       62.19      9.86 o 
  14   3   2       50.96       61.32     10.21 o 
  15   3   2       52.56       67.94     16.72 o 
 -16   4   2       70.85       38.80     14.72 o 
 -15   4   2        6.20       21.50     10.18 o 
 -14   4   2        0.84       -9.67      9.67 o 
 -13   4   2       58.52       69.17     16.23 o 
 -12   4   2      119.09      131.96     19.48 o 
 -11   4   2        0.08       21.86     10.02 o 
 -10   4   2        4.56        4.71      3.76 o 
  -9   4   2      743.04      703.01     23.75 o 
  -8   4   2      157.15      126.75     14.22 o 
  -7   4   2       74.71       63.86      5.40 o 
  -6   4   2      322.55      319.38     13.02 o 
  -5   4   2       44.54       40.25     10.33 o 
  -4   4   2      211.55      226.41      8.77 o 
  -3   4   2      239.43      252.55     10.57 o 
  -2   4   2     1438.82     1408.83     33.04 o 
  -1   4   2      846.00      921.14     12.75 o 
   0   4   2     4672.45     4769.87     27.12 o 
   1   4   2       14.75        8.82      1.81 o 
   2   4   2     1368.31     1335.21     20.09 o 
   3   4   2      386.55      408.77     11.41 o 
   4   4   2        5.85        6.51      2.04 o 
   5   4   2       39.04       39.05      6.73 o 
   6   4   2       15.33        8.92      3.14 o 
   7   4   2        2.20        2.00      6.08 o 
   8   4   2      447.59      435.99     20.61 o 
   9   4   2      137.95      143.42     12.56 o 
  10   4   2     1321.12     1392.70     38.99 o 
  11   4   2       14.01       26.96     10.12 o 
  12   4   2      260.11      248.75     30.14 o 
  13   4   2       12.02       13.29      6.37 o 
  14   4   2        0.03        0.03      6.68 o 
  15   4   2        2.10        0.06     10.74 o 
 -15   5   2       12.76        2.61      5.21 o 
 -14   5   2      314.97      340.08     25.19 o 
 -13   5   2      267.52      236.83     20.40 o 
 -12   5   2      587.62      621.49     31.78 o 
 -11   5   2      206.53      250.73     19.53 o 
 -10   5   2      199.03      199.43     16.78 o 
  -9   5   2      267.16      273.60     26.33 o 
  -8   5   2      553.71      576.19     36.26 o 
  -7   5   2       51.10       43.90     10.76 o 
  -6   5   2      632.78      677.70     35.85 o 
  -5   5   2       26.91       21.10      3.17 o 
  -4   5   2      763.87      767.61     16.78 o 
  -3   5   2      323.55      329.33     13.55 o 
  -2   5   2      552.54      528.39     17.71 o 
  -1   5   2       38.71       35.90      3.06 o 
   0   5   2        1.68        3.34      3.01 o 
   1   5   2       99.17      104.61      5.66 o 
   2   5   2        8.62        7.15      2.08 o 
   3   5   2      305.68      324.82     14.50 o 
   4   5   2      235.05      223.71     11.65 o 
   5   5   2       40.10       34.37      9.72 o 
   6   5   2       89.41       72.04     13.50 o 
   7   5   2      128.81      121.57     19.23 o 
   8   5   2      198.32      206.45     26.80 o 
   9   5   2       21.14       27.18     11.68 o 
  10   5   2       21.83        8.64      8.14 o 
  11   5   2        0.22       -6.10      8.72 o 
  12   5   2        3.35       -3.40      7.08 o 
  13   5   2      106.15      127.81     23.43 o 
 -14   6   2       13.86        3.90      7.94 o 
 -13   6   2      261.00      248.70     30.58 o 
 -12   6   2      135.64      162.56     24.39 o 
 -11   6   2       99.08       89.59     17.62 o 
 -10   6   2        2.84       -3.56      6.49 o 
  -9   6   2      392.73      395.23     32.85 o 
  -8   6   2      171.54      171.50     21.44 o 
  -7   6   2      405.64      452.59     32.63 o 
  -6   6   2       60.11       51.93     11.06 o 
  -5   6   2       59.14       58.42     15.77 o 
  -4   6   2        0.14       -9.81     20.30 o 
  -3   6   2      412.15      399.11     20.18 o 
  -2   6   2     1177.68     1164.06     22.27 o 
  -1   6   2     3378.55     3276.92     50.02 o 
   0   6   2      698.94      687.86     15.20 o 
   1   6   2       33.56       23.76      3.08 o 
   2   6   2      169.45      168.02      7.30 o 
   3   6   2       19.28       21.05      7.76 o 
   4   6   2      114.79      116.32     17.49 o 
   5   6   2       10.08        4.30      5.76 o 
   6   6   2       14.57        5.17      5.29 o 
   7   6   2        4.29        4.52      7.01 o 
   8   6   2      144.29      149.91     22.23 o 
   9   6   2       18.16       17.48      9.08 o 
  10   6   2      481.14      508.48     42.95 o 
  11   6   2       25.95       34.60     12.88 o 
  12   6   2       19.17       20.47     10.52 o 
 -11   7   2        4.08        4.31      6.80 o 
 -10   7   2       10.27       13.44      8.96 o 
  -9   7   2      114.79      111.20     18.77 o 
  -8   7   2       29.05        9.43      7.67 o 
  -7   7   2        0.49       -0.81      4.17 o 
  -6   7   2        8.87        5.41      5.49 o 
  -5   7   2       88.98       82.24     10.03 o 
  -4   7   2        8.75        3.33      3.41 o 
  -3   7   2      172.67      185.13     12.11 o 
  -2   7   2       73.10       78.04     11.19 o 
  -1   7   2        0.69        6.85      4.28 o 
   0   7   2      141.03      154.18     12.96 o 
   1   7   2       99.88       85.06     10.69 o 
   2   7   2      190.13      182.83     15.61 o 
   3   7   2       48.58       46.29      8.70 o 
   4   7   2        0.89        0.81      3.23 o 
   5   7   2      480.19      468.28     24.36 o 
   6   7   2      106.38       93.55     18.22 o 
   7   7   2       74.31       53.31     15.49 o 
   8   7   2       43.19       22.78     10.38 o 
   9   7   2       48.97       72.05     17.74 o 
  -8   8   2       23.52       22.46      9.14 o 
  -7   8   2       34.86       29.64      9.88 o 
  -6   8   2        5.65       -5.32      8.55 o 
  -5   8   2       98.34       77.04     16.83 o 
  -4   8   2       39.07       38.21     11.42 o 
  -3   8   2       11.19        0.53      5.65 o 
  -2   8   2       57.71       64.30     11.25 o 
  -1   8   2      145.09      135.34     17.06 o 
   0   8   2      106.63      102.96     13.58 o 
   1   8   2        1.51       -3.41      7.63 o 
   2   8   2        5.46       -2.52      8.52 o 
   3   8   2       34.93       44.80      9.67 o 
   4   8   2       44.31       48.05      9.64 o 
   5   8   2       16.00        7.03      5.06 o 
   6   8   2       53.78       48.87      9.76 o 
 -19   1   3       65.24       74.57      9.70 o 
 -18   1   3       86.91      106.53     18.49 o 
 -17   1   3       91.57       97.57     11.50 o 
 -16   1   3       34.78       28.09      6.29 o 
 -15   1   3       96.61       81.41     16.81 o 
 -14   1   3        0.56        1.38      3.20 o 
 -13   1   3      220.12      213.42     13.83 o 
 -12   1   3      142.48      138.57     10.65 o 
 -11   1   3      410.37      416.21     17.40 o 
 -10   1   3       60.03       78.38      5.93 o 
  -9   1   3      621.57      586.62     12.55 o 
  -8   1   3     2639.83     2813.47     25.33 o 
  -7   1   3      229.36      276.71      8.02 o 
  -6   1   3      146.40      145.65      5.36 o 
  -5   1   3      346.82      372.98      7.70 o 
  -4   1   3      547.27      530.28      8.31 o 
  -3   1   3      865.81      851.54      9.81 o 
  -2   1   3      239.93      228.11      4.05 o 
  -1   1   3      609.68      599.84      7.01 o 
   0   1   3     2485.82     2468.73     16.98 o 
   1   1   3       66.41       72.00      3.16 o 
   2   1   3      303.02      322.92      6.68 o 
   3   1   3     3523.14     3610.46     31.86 o 
   4   1   3      291.79      301.41     12.16 o 
   5   1   3       39.83       16.52      7.40 o 
   6   1   3       94.16       96.79      9.40 o 
   7   1   3       44.90       61.62      9.13 o 
   8   1   3       78.16       84.89      9.48 o 
   9   1   3      422.40      425.90     28.23 o 
  10   1   3     1084.41     1047.63     34.76 o 
  11   1   3        5.39       10.57      5.99 o 
  12   1   3      114.41      111.16     18.08 o 
  13   1   3       27.28       29.46      7.98 o 
  14   1   3       62.15       55.73     12.48 o 
  15   1   3       15.70       24.28      7.70 o 
  16   1   3      212.81      256.78     22.06 o 
 -18   2   3       42.21       38.61      8.62 o 
 -17   2   3      291.89      303.30     21.50 o 
 -16   2   3      417.01      429.35     36.01 o 
 -15   2   3        8.98       13.23      6.65 o 
 -14   2   3      423.82      436.69     20.01 o 
 -13   2   3      164.74      165.90     12.03 o 
 -12   2   3      174.90      160.69     15.06 o 
 -11   2   3      108.72      103.05      7.06 o 
 -10   2   3       74.83       73.38      4.49 o 
  -9   2   3       29.85       25.80      2.45 o 
  -8   2   3     1272.11     1299.18     16.69 o 
  -7   2   3     1635.86     1595.41     16.84 o 
  -6   2   3      586.65      565.49     14.77 o 
  -5   2   3      276.81      247.27     17.95 o 
  -4   2   3       36.21       43.78      3.18 o 
  -3   2   3     1998.43     1907.70     11.33 o 
  -2   2   3      452.15      435.21      5.73 o 
  -1   2   3      250.68      293.44      4.74 o 
   0   2   3     1430.97     1467.55     12.59 o 
   1   2   3      234.84      212.11      5.22 o 
   2   2   3      890.20      839.22     23.67 o 
   3   2   3     3804.10     3704.40     35.89 o 
   4   2   3      327.95      337.89     11.09 o 
   5   2   3     1018.87      921.95     27.68 o 
   6   2   3        1.00        2.91      1.91 o 
   7   2   3       44.57       44.23      7.09 o 
   8   2   3       67.71       63.70      8.25 o 
   9   2   3      462.56      476.13     22.93 o 
  10   2   3     4096.50     4201.20     70.03 o 
  11   2   3      107.32      119.20     15.09 o 
  12   2   3      406.23      374.42     22.93 o 
  13   2   3       36.80       42.02     10.14 o 
  14   2   3       78.85       97.90     15.45 o 
  15   2   3       11.55        4.92      5.95 o 
 -18   3   3      188.80      219.87     21.15 o 
 -17   3   3      309.67      366.96     26.61 o 
 -16   3   3       76.68       74.87     11.98 o 
 -15   3   3       58.82       77.30     11.74 o 
 -14   3   3      160.16      168.93     11.86 o 
 -13   3   3       84.39       82.88      8.00 o 
 -12   3   3      776.96      751.84     28.65 o 
 -11   3   3      232.97      218.89     10.53 o 
 -10   3   3       62.76       49.61      3.49 o 
  -9   3   3     2537.42     2522.28     33.01 o 
  -8   3   3      787.07      851.19     19.36 o 
  -7   3   3       14.80       13.71      2.53 o 
  -6   3   3      719.96      628.95     48.38 o 
  -5   3   3        1.65       -1.48      1.96 o 
  -4   3   3     2493.04     2489.28     37.75 o 
  -3   3   3      579.41      510.79      9.69 o 
  -2   3   3      739.99      747.08      8.77 o 
  -1   3   3     2225.93     2226.38     15.38 o 
   0   3   3      206.26      195.06      5.14 o 
   1   3   3       94.89      105.60      5.34 o 
   2   3   3      117.36      133.89      6.94 o 
   3   3   3      761.63      830.76     17.49 o 
   4   3   3     1528.84     1495.94     31.59 o 
   5   3   3      239.81      229.27     21.08 o 
   6   3   3      116.66       86.58     13.71 o 
   7   3   3       71.28       61.87      6.18 o 
   8   3   3      473.14      461.35     13.46 o 
   9   3   3      179.78      181.17      9.30 o 
  10   3   3        0.64        8.81      5.06 o 
  11   3   3        7.33       12.96      5.43 o 
  12   3   3       15.44       13.97      6.15 o 
  13   3   3       30.45       32.11      7.92 o 
  14   3   3      189.81      207.44     29.15 o 
  15   3   3        9.83       10.80     10.49 o 
 -17   4   3      100.97      140.18     39.25 o 
 -16   4   3       11.33       14.92      8.05 o 
 -15   4   3       81.49       89.55     12.89 o 
 -14   4   3       22.16       19.89      7.04 o 
 -13   4   3      130.07      137.91     14.75 o 
 -12   4   3      489.60      511.58     27.25 o 
 -11   4   3        0.63        8.50      4.32 o 
 -10   4   3      122.76      129.22     11.71 o 
  -9   4   3      444.59      365.90     41.56 o 
  -8   4   3       89.20       91.52     13.74 o 
  -7   4   3      403.97      432.74     28.74 o 
  -6   4   3      124.75      124.75      9.02 o 
  -5   4   3      157.87      161.71     16.31 o 
  -4   4   3      508.11      549.17     15.91 o 
  -3   4   3     2053.98     2138.73     23.29 o 
  -2   4   3     1879.01     1997.87     19.39 o 
  -1   4   3     2618.51     2709.29     19.98 o 
   0   4   3      636.97      634.10     11.34 o 
   1   4   3      305.47      295.31     10.37 o 
   2   4   3       66.86       57.03      5.42 o 
   3   4   3      112.59      105.59      6.68 o 
   4   4   3        1.51       11.54      3.30 o 
   5   4   3      111.20      108.35     15.61 o 
   6   4   3       39.92       49.21     11.86 o 
   7   4   3       12.04       14.37      7.89 o 
   8   4   3       36.40       37.59      7.24 o 
   9   4   3      111.44      107.13     11.66 o 
  10   4   3      555.60      557.99     26.41 o 
  11   4   3        5.93       -1.80      4.30 o 
  12   4   3        0.57       -2.87      9.25 o 
  13   4   3       60.76       59.16     16.70 o 
  14   4   3       18.28       30.07     13.77 o 
 -16   5   3       16.38       26.48     12.68 o 
 -15   5   3       13.60        2.83      6.40 o 
 -14   5   3       20.29       32.27     12.44 o 
 -13   5   3      412.79      440.17     38.67 o 
 -12   5   3      216.19      234.01     27.42 o 
 -11   5   3       29.12       27.39      9.98 o 
 -10   5   3        0.97       -2.31      6.33 o 
  -9   5   3      775.68      744.61     43.07 o 
  -8   5   3      526.20      504.12     34.17 o 
  -7   5   3      170.03      162.92     18.72 o 
  -6   5   3       84.58       95.90     13.73 o 
  -5   5   3       47.83       38.18      9.48 o 
  -4   5   3       52.39       52.55      5.57 o 
  -3   5   3      199.47      193.64      8.24 o 
  -2   5   3       34.44       34.01      2.23 o 
  -1   5   3       40.87       42.78      3.14 o 
   0   5   3      236.67      245.65      8.72 o 
   1   5   3       27.32       32.86      3.85 o 
   2   5   3       57.89       54.60      5.54 o 
   3   5   3      154.95      153.89     10.59 o 
   4   5   3       25.40       30.83      5.28 o 
   5   5   3      121.12      117.24     17.18 o 
   6   5   3       74.97       71.16     14.11 o 
   7   5   3       32.60       17.42      9.01 o 
   8   5   3      200.55      251.90     28.23 o 
   9   5   3        6.63       17.75      8.43 o 
  10   5   3      904.73      911.48     55.75 o 
  11   5   3        0.64       -2.16      8.54 o 
  12   5   3       12.36       27.74     13.27 o 
  13   5   3        0.18        1.89      9.17 o 
 -14   6   3       11.05        5.31      6.84 o 
 -13   6   3        0.28      -11.56     11.56 o 
 -12   6   3       41.27       28.95     10.93 o 
 -11   6   3        6.18       11.05      9.82 o 
 -10   6   3       26.13        7.88      7.87 o 
  -9   6   3      145.17      122.38     18.26 o 
  -8   6   3        9.39        7.32      6.54 o 
  -7   6   3       25.53       20.17      8.51 o 
  -6   6   3       36.63       37.28      8.73 o 
  -5   6   3       54.03       38.56      6.31 o 
  -4   6   3      166.31      150.49     10.46 o 
  -3   6   3      244.71      222.41     12.45 o 
  -2   6   3      410.39      399.20     15.99 o 
  -1   6   3       28.14       25.16      4.04 o 
   0   6   3       72.02       64.62      4.78 o 
   1   6   3       25.31       30.18      3.99 o 
   2   6   3        0.46        0.41      2.38 o 
   3   6   3       10.04       19.49     10.75 o 
   4   6   3      351.54      316.00     28.03 o 
   5   6   3       43.85       31.68      9.99 o 
   6   6   3      269.67      293.13     29.09 o 
   7   6   3       31.37       44.56     12.85 o 
   8   6   3       94.66       87.32     17.22 o 
   9   6   3      136.85      137.78     22.65 o 
  10   6   3      689.41      692.78     51.02 o 
  11   6   3       53.82       90.40     20.42 o 
 -11   7   3        3.87        0.46      6.95 o 
 -10   7   3      349.72      357.60     34.16 o 
  -9   7   3      120.79      117.38     19.50 o 
  -8   7   3      183.03      173.94     24.26 o 
  -7   7   3       62.38       68.52     17.47 o 
  -6   7   3        4.87       -0.52      4.20 o 
  -5   7   3        4.49        8.39     12.32 o 
  -4   7   3      495.51      481.13     23.13 o 
  -3   7   3       20.96       19.88      8.54 o 
  -2   7   3      522.49      548.60     27.10 o 
  -1   7   3       45.23       63.70      7.74 o 
   0   7   3        0.01        3.18      4.60 o 
   1   7   3        0.01        1.83      4.06 o 
   2   7   3        0.06       -0.11     11.60 o 
   3   7   3       25.60       14.72      4.89 o 
   4   7   3      153.08      159.54     12.50 o 
   5   7   3        7.96        5.78     10.70 o 
   6   7   3       14.06       25.74     11.32 o 
   7   7   3       40.42       34.89     12.64 o 
   8   7   3       70.17       74.12     17.89 o 
   9   7   3        1.64        5.26      7.66 o 
  -8   8   3        1.80       -2.30      6.74 o 
  -7   8   3       44.29       48.67     13.29 o 
  -6   8   3        3.58        3.65      6.51 o 
  -5   8   3        3.88       -5.65      9.14 o 
  -4   8   3       99.95       83.16     16.55 o 
  -3   8   3      317.56      322.84     23.71 o 
  -2   8   3      985.21      892.48     40.60 o 
  -1   8   3      848.02      846.05     36.86 o 
   0   8   3       68.67       74.06     17.25 o 
   1   8   3       67.83       79.12     16.43 o 
   2   8   3       62.57       58.05     16.32 o 
   3   8   3       19.84        9.47      5.16 o 
   4   8   3       58.79       50.01     15.66 o 
   5   8   3        1.84       12.83      8.74 o 
 -19   0   4      254.20      276.48     31.87 o 
 -18   0   4       28.48       24.52      7.20 o 
 -17   0   4       59.04       94.49     14.05 o 
 -16   0   4      702.60      614.24     35.74 o 
 -15   0   4       57.27       99.60     10.88 o 
 -14   0   4      867.34      835.39     30.08 o 
 -13   0   4      601.79      556.58     23.26 o 
 -12   0   4      867.11      847.09     27.33 o 
 -11   0   4       53.93       53.56      6.92 o 
 -10   0   4       80.27       76.09     11.78 o 
  -9   0   4      373.53      422.34     24.70 o 
  -8   0   4      732.71      771.68     21.67 o 
  -7   0   4     2581.75     2608.33    104.24 o 
  -6   0   4     2428.87     2257.44     26.35 o 
  -5   0   4     1220.42     1281.18     24.24 o 
  -4   0   4     5546.26     5798.74     48.87 o 
  -3   0   4     6710.20     6666.77     51.16 o 
  -2   0   4      798.28      719.49     38.06 o 
  -1   0   4     1297.37     1213.59     30.04 o 
   0   0   4      862.46      863.90     15.83 o 
   1   0   4       41.09       24.22      2.78 o 
   2   0   4     1186.30     1104.74     23.89 o 
   3   0   4      623.19      548.31     18.22 o 
   4   0   4      220.87      229.36     21.60 o 
   5   0   4      203.94      180.53     17.83 o 
   6   0   4       18.57       16.04      7.88 o 
   7   0   4      223.00      203.03     20.51 o 
   8   0   4      104.51       62.64     13.42 o 
   9   0   4       86.43      126.97     18.38 o 
  10   0   4     4611.32     4757.54    110.04 o 
  11   0   4      158.73      191.96     23.68 o 
  12   0   4        9.74       17.36     10.02 o 
  13   0   4      125.44      130.88     21.16 o 
  14   0   4      212.30      248.92     30.01 o 
  15   0   4       13.22       13.67      8.67 o 
 -19   1   4       56.94       69.90     10.10 o 
 -18   1   4      334.53      334.18     19.07 o 
 -17   1   4       90.53       97.13     14.21 o 
 -16   1   4      159.67      150.87      9.78 o 
 -15   1   4        9.28        9.29      3.08 o 
 -14   1   4      149.93      129.56      8.36 o 
 -13   1   4        1.62        0.16      2.29 o 
 -12   1   4      995.50      964.80     20.34 o 
 -11   1   4      110.90       90.85      7.50 o 
 -10   1   4     1584.37     1496.16     25.57 o 
  -9   1   4      917.21      909.41     26.64 o 
  -8   1   4     1885.31     1956.31     25.38 o 
  -7   1   4      250.19      225.04     12.48 o 
  -6   1   4      601.93      589.74     10.72 o 
  -5   1   4      661.28      630.28     11.09 o 
  -4   1   4     9160.42     9249.90     74.06 o 
  -3   1   4      253.07      281.74      6.36 o 
  -2   1   4     2487.24     2482.50     23.87 o 
  -1   1   4     1767.17     1684.80     19.25 o 
   0   1   4       98.57       87.58      3.56 o 
   1   1   4     1528.45     1540.77     20.56 o 
   2   1   4      962.72     1057.72     24.60 o 
   3   1   4     1440.00     1546.64     21.00 o 
   4   1   4     1932.80     2031.27     33.98 o 
   5   1   4      167.50      124.42     13.97 o 
   6   1   4      136.65      111.88      7.91 o 
   7   1   4      439.47      465.45     29.32 o 
   8   1   4      623.63      606.20     56.12 o 
   9   1   4     1781.15     1781.79     51.17 o 
  10   1   4      540.95      610.77     28.21 o 
  11   1   4       19.15       20.11      7.52 o 
  12   1   4        1.95        5.31      8.62 o 
  13   1   4       30.37       45.13     10.01 o 
  14   1   4      167.62      224.76     20.02 o 
  15   1   4       93.40      110.57     14.76 o 
 -18   2   4        2.36       -0.49      4.58 o 
 -17   2   4        3.92        6.35      5.81 o 
 -16   2   4        3.78        2.01      3.56 o 
 -15   2   4       74.93       79.67     12.27 o 
 -14   2   4       19.34       19.12      3.69 o 
 -13   2   4       23.64       24.01      5.54 o 
 -12   2   4      418.10      421.15     16.69 o 
 -11   2   4        0.01       -0.07      2.02 o 
 -10   2   4       28.46       26.78      3.79 o 
  -9   2   4      462.94      464.27     11.58 o 
  -8   2   4        0.52        0.56      1.39 o 
  -7   2   4      200.63      189.25     12.09 o 
  -6   2   4      295.32      283.31     26.27 o 
  -5   2   4      173.90      197.31      6.14 o 
  -4   2   4      294.04      284.30      5.86 o 
  -3   2   4       69.84       72.49      2.76 o 
  -2   2   4     2195.20     2318.83     16.17 o 
  -1   2   4      901.94      906.27     11.10 o 
   0   2   4       28.36       27.67      2.39 o 
   1   2   4       86.28       81.95      4.52 o 
   2   2   4     1421.08     1368.70     20.82 o 
   3   2   4      737.85      782.42     19.01 o 
   4   2   4      554.02      540.76     30.07 o 
   5   2   4       20.78       19.63      3.54 o 
   6   2   4       13.18       10.29      2.93 o 
   7   2   4        0.20        1.00      2.51 o 
   8   2   4       48.64       51.74      6.91 o 
   9   2   4        4.91        6.27      3.50 o 
  10   2   4      605.31      577.42     19.91 o 
  11   2   4      145.72      119.63      9.74 o 
  12   2   4       13.05       20.02      6.29 o 
  13   2   4       29.89       30.56      8.13 o 
  14   2   4        7.41       11.92      5.94 o 
  15   2   4        0.01        3.94      4.82 o 
 -18   3   4        1.34        3.98      5.87 o 
 -17   3   4        7.76       14.15      6.38 o 
 -16   3   4       25.57        9.56      6.31 o 
 -15   3   4       18.25       19.54      6.46 o 
 -14   3   4      221.05      247.90     14.05 o 
 -13   3   4      295.42      286.30     23.58 o 
 -12   3   4      325.33      328.79     16.76 o 
 -11   3   4      961.21     1025.45     27.54 o 
 -10   3   4       18.60       15.39      3.36 o 
  -9   3   4       67.11       73.19      6.44 o 
  -8   3   4      867.56      981.76     21.13 o 
  -7   3   4      270.22      291.00     10.48 o 
  -6   3   4      821.80      831.85     16.28 o 
  -5   3   4     1488.47     1504.24     35.12 o 
  -4   3   4      212.87      225.42      5.86 o 
  -3   3   4      239.65      245.04      6.17 o 
  -2   3   4        1.33        0.84      1.22 o 
  -1   3   4      360.48      387.52      8.13 o 
   0   3   4     1212.32     1231.35     16.16 o 
   1   3   4        0.15       -0.18      2.04 o 
   2   3   4     1097.04     1057.66     39.72 o 
   3   3   4     1039.75     1099.05     27.88 o 
   4   3   4       84.67       84.82      9.79 o 
   5   3   4       51.27       37.76     10.23 o 
   6   3   4       42.04       35.23      9.92 o 
   7   3   4       65.56       58.28      9.21 o 
   8   3   4        1.83        3.68      1.90 o 
   9   3   4      641.22      633.44     28.14 o 
  10   3   4      319.61      323.25     33.40 o 
  11   3   4      160.25      158.00     20.83 o 
  12   3   4       15.03        8.75      5.22 o 
  13   3   4        0.16        4.84      5.21 o 
  14   3   4        7.26        7.76     17.50 o 
 -17   4   4      124.51      109.31     21.57 o 
 -16   4   4      217.89      195.65     27.64 o 
 -15   4   4       17.11        3.94      6.82 o 
 -14   4   4      256.17      227.07     27.52 o 
 -13   4   4       30.00       22.81      9.50 o 
 -12   4   4      344.41      387.12     33.55 o 
 -11   4   4       93.34       76.23     15.18 o 
 -10   4   4        0.68        5.20      5.72 o 
  -9   4   4       24.68       18.83      2.31 o 
  -8   4   4      321.26      315.35     25.98 o 
  -7   4   4      201.72      185.08     18.81 o 
  -6   4   4      299.44      279.58     22.23 o 
  -5   4   4       45.08       60.53     10.86 o 
  -4   4   4      287.99      264.67     16.63 o 
  -3   4   4      988.26     1006.03     14.45 o 
  -2   4   4      115.37      114.75      4.23 o 
  -1   4   4        2.78        5.02      1.59 o 
   0   4   4       94.90       89.11      6.43 o 
   1   4   4      431.79      477.91     15.24 o 
   2   4   4      128.61      150.01      9.04 o 
   3   4   4      609.25      611.30     18.37 o 
   4   4   4        2.47       -0.56      3.07 o 
   5   4   4      117.14      133.10     17.69 o 
   6   4   4      115.92      109.38     16.88 o 
   7   4   4       10.04        9.47      7.56 o 
   8   4   4      746.67      706.00     29.24 o 
   9   4   4      250.02      229.94     17.51 o 
  10   4   4     1213.20     1247.33     58.19 o 
  11   4   4       81.96       90.02     17.99 o 
  12   4   4       13.08        7.81      4.73 o 
  13   4   4        0.22        0.05      6.59 o 
 -16   5   4       56.68       50.37     14.02 o 
 -15   5   4       10.19        1.39      7.05 o 
 -14   5   4        2.05       -1.75      8.03 o 
 -13   5   4        0.71       -3.00      7.18 o 
 -12   5   4       46.08       69.51     14.99 o 
 -11   5   4       19.67       26.44      8.97 o 
 -10   5   4      315.38      314.63     29.46 o 
  -9   5   4     1275.67     1364.37     58.27 o 
  -8   5   4      330.22      342.83     28.45 o 
  -7   5   4        0.03       -5.32      5.32 o 
  -6   5   4       22.84       23.03      7.67 o 
  -5   5   4        1.95       -2.24      3.19 o 
  -4   5   4     1074.48     1051.30     26.08 o 
  -3   5   4       35.91       32.08      2.58 o 
  -2   5   4      786.95      791.39     12.72 o 
  -1   5   4      679.41      685.08     12.62 o 
   0   5   4      164.31      161.76      8.36 o 
   1   5   4       19.65       18.38      3.89 o 
   2   5   4      119.68      136.76      9.03 o 
   3   5   4      122.38      129.31      9.05 o 
   4   5   4      596.46      584.88     25.45 o 
   5   5   4        8.41       23.61      9.16 o 
   6   5   4      208.03      245.95     26.09 o 
   7   5   4       29.99       54.41     13.72 o 
   8   5   4      277.10      332.57     32.72 o 
   9   5   4       67.96       64.82     20.49 o 
  10   5   4        4.94       11.54     10.55 o 
  11   5   4        0.55        2.53      7.92 o 
  12   5   4        0.03        9.68     11.59 o 
 -14   6   4      106.05      128.44     23.84 o 
 -13   6   4        5.85        3.24      5.83 o 
 -12   6   4     1086.33     1184.45     63.35 o 
 -11   6   4        7.55       -4.97      6.57 o 
 -10   6   4        9.36        5.82      6.85 o 
  -9   6   4      109.46      108.80     18.06 o 
  -8   6   4      160.79      187.18     21.94 o 
  -7   6   4       22.21       24.38      9.10 o 
  -6   6   4      282.01      282.76     17.59 o 
  -5   6   4        3.38       -4.21      4.21 o 
  -4   6   4      107.74       97.65      8.63 o 
  -3   6   4      303.93      304.73     14.53 o 
  -2   6   4      877.95      918.30     24.62 o 
  -1   6   4      373.40      379.33     13.45 o 
   0   6   4       10.83        6.57      2.96 o 
   1   6   4      469.55      476.33     15.17 o 
   2   6   4      132.91      147.45      8.76 o 
   3   6   4        0.44        5.25      4.06 o 
   4   6   4       11.73       17.52      6.38 o 
   5   6   4       34.77       18.92      6.90 o 
   6   6   4       73.13       56.30     10.19 o 
   7   6   4       68.56       45.23     13.66 o 
   8   6   4       63.78       45.03     14.04 o 
   9   6   4      343.51      411.82     39.60 o 
  10   6   4      366.17      414.22     41.00 o 
 -12   7   4      292.49      266.07     31.67 o 
 -11   7   4      198.33      166.79     24.01 o 
 -10   7   4        4.95       10.73      8.79 o 
  -9   7   4      497.02      514.69     27.48 o 
  -8   7   4        2.03       -2.51      5.66 o 
  -7   7   4        0.14        2.28      3.92 o 
  -6   7   4       15.70       13.34      4.23 o 
  -5   7   4       47.93       47.44      9.95 o 
  -4   7   4      109.35      117.90     10.09 o 
  -3   7   4        6.54       14.17      4.68 o 
  -2   7   4      246.19      261.41     17.16 o 
  -1   7   4        4.83       12.78      5.63 o 
   0   7   4        3.08        4.96      5.50 o 
   1   7   4       83.73       77.91      8.27 o 
   2   7   4       24.39       23.04      6.03 o 
   3   7   4        1.77       -4.31      4.31 o 
   4   7   4       44.00       41.34      6.81 o 
   5   7   4        8.96        2.07      4.46 o 
   6   7   4      187.70      165.71     16.98 o 
   7   7   4       81.91       93.96     13.58 o 
   8   7   4      190.26      199.89     19.62 o 
  -8   8   4       23.71       28.49     12.36 o 
  -7   8   4        3.02       -4.23      8.21 o 
  -6   8   4        0.32        3.37      6.30 o 
  -5   8   4       15.86       10.67      9.47 o 
  -4   8   4       42.30       42.87     12.58 o 
  -3   8   4      210.69      227.76     19.64 o 
  -2   8   4      141.80      156.60     16.49 o 
  -1   8   4       65.24       73.07     18.12 o 
   0   8   4       34.63        5.14      7.12 o 
   1   8   4        5.25        4.37      5.52 o 
   2   8   4       25.22       24.41      6.75 o 
   3   8   4       59.56       43.97      9.53 o 
   4   8   4       83.57       69.58     12.27 o 
 -19   1   5      102.01      121.44     26.35 o 
 -18   1   5       74.63       54.70     10.13 o 
 -17   1   5       88.98       82.25     11.50 o 
 -16   1   5       13.64       11.42      6.21 o 
 -15   1   5       42.24       40.31      7.51 o 
 -14   1   5      543.89      474.95     23.57 o 
 -13   1   5      340.35      331.75     18.79 o 
 -12   1   5      407.40      409.74     19.91 o 
 -11   1   5       96.16      101.55      9.86 o 
 -10   1   5      923.07      870.33     27.02 o 
  -9   1   5       34.64       23.16      3.44 o 
  -8   1   5     1601.51     1653.60     24.24 o 
  -7   1   5        8.67        9.30      2.03 o 
  -6   1   5     1722.77     1837.98     24.63 o 
  -5   1   5      533.78      584.96     11.18 o 
  -4   1   5      374.35      350.91      8.41 o 
  -3   1   5       75.63       67.03      3.81 o 
  -2   1   5     2188.66     2244.79     32.68 o 
  -1   1   5       13.78       17.38      3.00 o 
   0   1   5       83.24       71.83      5.62 o 
   1   1   5      219.38      225.74      8.23 o 
   2   1   5     3435.13     3525.75     40.15 o 
   3   1   5      618.39      712.84     18.49 o 
   4   1   5      536.90      612.17     17.30 o 
   5   1   5        8.88        7.58      2.96 o 
   6   1   5       45.73       40.81      5.55 o 
   7   1   5      453.77      445.65     16.97 o 
   8   1   5      693.97      685.41     21.85 o 
   9   1   5     1195.76     1173.08     29.77 o 
  10   1   5      101.43       87.22      9.09 o 
  11   1   5        0.00        2.70      3.78 o 
  12   1   5        9.97       10.20      8.65 o 
  13   1   5        8.80        2.93      9.03 o 
  14   1   5       73.28      112.44     15.57 o 
 -19   2   5      128.05      104.89     21.16 o 
 -18   2   5       66.64       72.08     17.84 o 
 -17   2   5        8.65       13.41      5.41 o 
 -16   2   5      277.77      260.86     19.04 o 
 -15   2   5       37.39       50.44      8.29 o 
 -14   2   5      437.13      422.85     21.83 o 
 -13   2   5      972.08      967.07     31.43 o 
 -12   2   5     2233.44     2263.09     45.71 o 
 -11   2   5      441.34      428.14     13.10 o 
 -10   2   5        2.10        2.83      1.93 o 
  -9   2   5       67.87       77.60      6.69 o 
  -8   2   5      203.11      208.62      7.35 o 
  -7   2   5     1256.97     1259.66     33.27 o 
  -6   2   5      872.53      836.38     16.28 o 
  -5   2   5     1624.94     1880.50     20.51 o 
  -4   2   5     2363.78     2367.73     19.57 o 
  -3   2   5     3990.52     4139.72     22.59 o 
  -2   2   5       11.84       10.75      1.84 o 
  -1   2   5      349.78      371.34      8.14 o 
   0   2   5       44.00       38.19      3.47 o 
   1   2   5     2632.20     2728.05     27.75 o 
   2   2   5      221.88      279.13      9.30 o 
   3   2   5      569.15      591.66     17.87 o 
   4   2   5      126.43      124.00      8.93 o 
   5   2   5       29.21       31.62      6.65 o 
   6   2   5      116.18      123.66      8.42 o 
   7   2   5       60.10       73.36      7.00 o 
   8   2   5     1500.69     1532.58     31.15 o 
   9   2   5      360.87      341.18     15.56 o 
  10   2   5      365.98      358.53     16.60 o 
  11   2   5      166.66      161.98     16.65 o 
  12   2   5      244.84      301.58     22.62 o 
  13   2   5      111.74      131.34     16.56 o 
  14   2   5        1.84       -2.77      5.39 o 
 -18   3   5      181.76      192.91     28.81 o 
 -17   3   5      179.35      131.66     22.95 o 
 -16   3   5      100.17       97.63     19.60 o 
 -15   3   5        0.06        3.38      6.73 o 
 -14   3   5      463.71      451.06     21.71 o 
 -13   3   5      572.11      576.13     28.10 o 
 -12   3   5       69.31       59.14      7.46 o 
 -11   3   5       82.64       89.85      8.61 o 
 -10   3   5      996.37      976.16     26.37 o 
  -9   3   5     1246.79     1306.50     27.51 o 
  -8   3   5     1388.86     1375.13     41.66 o 
  -7   3   5        0.31       -1.98      2.90 o 
  -6   3   5     1005.96     1022.07     16.20 o 
  -5   3   5      103.46      100.01      4.00 o 
  -4   3   5     1345.59     1335.40     13.40 o 
  -3   3   5       71.38       76.45      3.93 o 
  -2   3   5     2058.84     2055.23     23.24 o 
  -1   3   5      528.86      520.16     10.78 o 
   0   3   5      126.71      108.51      6.06 o 
   1   3   5      996.20      983.95     19.38 o 
   2   3   5      989.53     1049.39     22.26 o 
   3   3   5      462.24      511.80     21.04 o 
   4   3   5      476.48      459.30     20.13 o 
   5   3   5       44.60       56.02      8.50 o 
   6   3   5      223.64      261.30     25.28 o 
   7   3   5      600.21      630.97     78.45 o 
   8   3   5      333.05      325.01     20.71 o 
   9   3   5      333.90      338.99     21.79 o 
  10   3   5       96.27      117.79     13.68 o 
  11   3   5       80.62       79.66     12.03 o 
  12   3   5        5.17        3.29      5.93 o 
  13   3   5       40.60       41.55      9.27 o 
 -17   4   5       10.82       21.35     11.01 o 
 -16   4   5        8.21       -2.05      8.65 o 
 -15   4   5       57.39       61.85     14.54 o 
 -14   4   5      176.16      219.95     26.88 o 
 -13   4   5       16.22       10.01      7.46 o 
 -12   4   5     1337.09     1437.99     63.77 o 
 -11   4   5       91.47       84.47     15.66 o 
 -10   4   5      592.81      646.18     39.97 o 
  -9   4   5      162.33      134.54     19.80 o 
  -8   4   5      271.31      249.32     18.94 o 
  -7   4   5      191.86      202.39     20.50 o 
  -6   4   5      371.16      403.42     27.45 o 
  -5   4   5       61.69       61.34      4.40 o 
  -4   4   5      712.41      659.31     11.01 o 
  -3   4   5      205.19      204.40      6.95 o 
  -2   4   5      920.43      956.04     14.99 o 
  -1   4   5      614.05      610.63     15.05 o 
   0   4   5      338.17      349.77     13.47 o 
   1   4   5      965.67      984.30     23.20 o 
   2   4   5      317.72      303.01     13.41 o 
   3   4   5       25.83       21.55      4.20 o 
   4   4   5      148.90      130.14      9.70 o 
   5   4   5       39.30       29.09     12.40 o 
   6   4   5      346.82      387.80     32.26 o 
   7   4   5      132.46      104.11     18.10 o 
   8   4   5      401.02      403.84     23.56 o 
   9   4   5      818.69      779.01     33.61 o 
  10   4   5      277.23      268.95     20.51 o 
  11   4   5       61.88       67.47     11.37 o 
  12   4   5       50.75       60.48     10.63 o 
 -16   5   5       98.04       78.90     19.02 o 
 -15   5   5        4.21        7.32      8.61 o 
 -14   5   5       31.13       23.38     11.31 o 
 -13   5   5       28.72       32.43     12.16 o 
 -12   5   5      280.63      270.62     29.41 o 
 -11   5   5      147.42      150.13     21.56 o 
 -10   5   5       29.56       47.62     12.88 o 
  -9   5   5      155.91      173.89     21.33 o 
  -8   5   5       28.50       32.08      9.83 o 
  -7   5   5       57.29       58.30     11.83 o 
  -6   5   5        4.55        4.23      5.30 o 
  -5   5   5        2.72        1.79      3.71 o 
  -4   5   5       25.58       19.97      5.41 o 
  -3   5   5      138.69      127.97      6.97 o 
  -2   5   5      207.87      213.32      9.26 o 
  -1   5   5       46.63       40.84      4.97 o 
   0   5   5       18.59       14.56      3.17 o 
   1   5   5       10.60       13.06      3.73 o 
   2   5   5      161.68      159.26     10.26 o 
   3   5   5        0.10       -2.11      2.94 o 
   4   5   5       13.32       10.93      7.52 o 
   5   5   5       10.30        8.18      6.17 o 
   6   5   5       99.11       91.34     12.48 o 
   7   5   5       61.60       45.17      9.47 o 
   8   5   5       35.61       39.23      8.12 o 
   9   5   5      230.40      233.22     19.00 o 
  10   5   5        2.97       -0.25      7.17 o 
  11   5   5       48.20       56.37     17.01 o 
 -14   6   5        3.85        7.62      8.49 o 
 -13   6   5      162.74      195.34     26.43 o 
 -12   6   5       48.53       47.49     14.47 o 
 -11   6   5       80.48       84.74     16.88 o 
 -10   6   5       77.24       68.04     14.78 o 
  -9   6   5       70.93       85.01     16.05 o 
  -8   6   5        0.56       -2.72      4.08 o 
  -7   6   5       50.62       49.46      8.25 o 
  -6   6   5       24.65       25.91      5.86 o 
  -5   6   5      126.81      114.00      9.50 o 
  -4   6   5       95.39       98.25      8.86 o 
  -3   6   5       29.52       29.70      5.28 o 
  -2   6   5       15.61       14.91      3.87 o 
  -1   6   5      112.27      122.60      7.98 o 
   0   6   5       83.65       75.10      6.40 o 
   1   6   5       49.51       58.14      8.38 o 
   2   6   5        1.41        2.75      3.11 o 
   3   6   5       21.31       21.81      4.11 o 
   4   6   5       19.59       29.70      7.85 o 
   5   6   5       31.66       20.33      7.21 o 
   6   6   5        0.03       10.02      6.44 o 
   7   6   5       10.32        1.34      5.59 o 
   8   6   5      204.19      196.17     19.85 o 
   9   6   5       52.22       54.36     12.11 o 
 -11   7   5      146.69      125.85     21.73 o 
 -10   7   5       21.18       51.01     16.48 o 
  -9   7   5      704.80      733.96     32.37 o 
  -8   7   5        9.45        4.74      9.17 o 
  -7   7   5       36.47       36.56      7.44 o 
  -6   7   5       18.00        7.03      4.63 o 
  -5   7   5        2.63        3.16      3.91 o 
  -4   7   5       98.97       90.71      9.24 o 
  -3   7   5       11.41       11.06      5.05 o 
  -2   7   5        5.65       -3.33      4.44 o 
  -1   7   5      491.60      507.93     39.31 o 
   0   7   5        0.26       -6.32      7.30 o 
   1   7   5      316.07      311.61     16.88 o 
   2   7   5        0.97        5.05      4.22 o 
   3   7   5      106.36      105.14     10.70 o 
   4   7   5        7.64       -3.02      7.08 o 
   5   7   5       37.24       31.18      8.22 o 
   6   7   5       16.12       21.39      6.98 o 
   7   7   5       44.57       68.15     21.40 o 
  -7   8   5       20.35        8.50      7.09 o 
  -6   8   5       95.43      116.41     19.50 o 
  -5   8   5        8.89        9.72      7.43 o 
  -4   8   5        1.21        9.59      6.23 o 
  -3   8   5        2.03       11.33      8.40 o 
  -2   8   5      293.27      310.20     33.38 o 
  -1   8   5       65.78       59.22     15.87 o 
   0   8   5        2.96        2.67      7.98 o 
   1   8   5       19.70       23.15      7.45 o 
   2   8   5      152.94      160.76     17.50 o 
 -19   0   6      201.30      208.64     27.48 o 
 -18   0   6      327.12      350.63     33.89 o 
 -17   0   6        0.25        1.63      7.17 o 
 -16   0   6       29.12        8.78      7.45 o 
 -15   0   6       68.94       68.95     13.55 o 
 -14   0   6        7.02        8.17      7.04 o 
 -13   0   6     2800.31     2641.91     75.69 o 
 -12   0   6     4057.39     3946.80     88.10 o 
 -11   0   6       26.60       32.09      9.52 o 
 -10   0   6      166.67      143.38     15.94 o 
  -9   0   6       14.76       13.40      5.58 o 
  -8   0   6      358.35      359.18     23.08 o 
  -7   0   6     1702.71     1892.79     50.27 o 
  -6   0   6     1070.91     1148.76     37.93 o 
  -5   0   6     1002.23     1188.56     41.73 o 
  -4   0   6      660.88      624.86     27.38 o 
  -3   0   6     4994.30     4630.44    295.48 o 
  -2   0   6        3.18        3.02      4.44 o 
  -1   0   6      540.69      564.83     27.18 o 
   0   0   6      266.15      255.88     19.22 o 
   1   0   6     4939.47     5159.00     87.45 o 
   2   0   6      904.74     1013.26     27.40 o 
   3   0   6     2017.94     2045.45     40.31 o 
   4   0   6       77.38       88.79      9.20 o 
   5   0   6      688.12      648.98     40.09 o 
   6   0   6       18.23       15.08      5.68 o 
   7   0   6        0.25        1.35      4.62 o 
   8   0   6      947.93      988.18     34.07 o 
   9   0   6     1311.37     1278.65     40.06 o 
  10   0   6      324.74      297.16     20.27 o 
  11   0   6      308.77      333.85     22.28 o 
  12   0   6       14.51        7.70      5.27 o 
  13   0   6      356.71      400.84     25.98 o 
 -19   1   6      351.51      394.06     26.36 o 
 -18   1   6      119.37       96.29     13.19 o 
 -17   1   6      545.44      523.03     27.79 o 
 -16   1   6        7.13        5.01      5.16 o 
 -15   1   6      100.80      123.52     12.77 o 
 -14   1   6      237.18      220.60     16.22 o 
 -13   1   6     1487.95     1471.36     39.48 o 
 -12   1   6     1878.79     1856.85     42.50 o 
 -11   1   6      191.55      183.16     12.86 o 
 -10   1   6       68.99       64.53      5.75 o 
  -9   1   6     2400.01     2414.69     42.76 o 
  -8   1   6      137.87      124.42      7.25 o 
  -7   1   6      235.66      226.75      9.14 o 
  -6   1   6     3461.71     3662.76     35.81 o 
  -5   1   6     1496.87     1546.67     21.47 o 
  -4   1   6     1145.65     1217.62     23.38 o 
  -3   1   6     1263.78     1260.31     19.02 o 
  -2   1   6      845.34      785.56     27.82 o 
  -1   1   6      863.08      838.79     23.57 o 
   0   1   6        7.90       22.33      4.65 o 
   1   1   6      893.83      867.01     18.17 o 
   2   1   6     2109.46     2273.97     34.98 o 
   3   1   6      444.97      458.25     16.53 o 
   4   1   6        9.96       11.42      3.28 o 
   5   1   6       48.36       45.53      5.23 o 
   6   1   6       82.03       78.58      6.64 o 
   7   1   6      549.39      584.84     17.93 o 
   8   1   6      488.54      505.95     17.30 o 
   9   1   6       56.73       50.73      6.16 o 
  10   1   6        6.54        9.72      5.45 o 
  11   1   6        1.52       -0.14      3.85 o 
  12   1   6        5.67        0.28      5.95 o 
  13   1   6       13.39        6.60      6.42 o 
 -19   2   6        0.51        5.80      8.09 o 
 -18   2   6      113.87      122.17     22.38 o 
 -17   2   6       35.48       27.04      8.70 o 
 -16   2   6       39.34       43.11      8.21 o 
 -15   2   6       80.90       83.54     10.67 o 
 -14   2   6       49.36       47.75      7.95 o 
 -13   2   6        5.76        8.80      4.40 o 
 -12   2   6      519.88      551.41     22.91 o 
 -11   2   6      290.33      269.35     10.56 o 
 -10   2   6      910.05      898.41     36.19 o 
  -9   2   6        2.97        2.45      1.63 o 
  -8   2   6      217.77      218.24      8.28 o 
  -7   2   6       35.45       27.81      3.64 o 
  -6   2   6      206.04      238.08     12.03 o 
  -5   2   6       28.32       31.68      3.04 o 
  -4   2   6      931.14      901.34     11.66 o 
  -3   2   6       13.57       15.17      3.51 o 
  -2   2   6        0.17        0.68      2.49 o 
  -1   2   6        0.01        0.15      2.05 o 
   0   2   6        0.00        0.84      1.98 o 
   1   2   6      164.63      153.22      7.44 o 
   2   2   6       44.72       38.15      4.20 o 
   3   2   6      151.74      154.68     10.03 o 
   4   2   6       59.05       61.11      9.91 o 
   5   2   6       59.41       67.11     16.29 o 
   6   2   6        0.02        2.75      4.13 o 
   7   2   6        1.52        1.54      3.72 o 
   8   2   6      206.94      192.83     11.46 o 
   9   2   6      441.02      447.43     16.54 o 
  10   2   6        2.00       -4.51      4.51 o 
  11   2   6       88.98       82.91     10.10 o 
  12   2   6        0.00        2.29      4.11 o 
  13   2   6        2.62       -4.33      4.71 o 
 -18   3   6       18.24       17.08     11.46 o 
 -17   3   6        6.99       15.86     10.14 o 
 -16   3   6       21.73       33.53     13.61 o 
 -15   3   6      134.18      104.35     19.06 o 
 -14   3   6       18.29        8.13      5.38 o 
 -13   3   6      155.41      137.18     11.62 o 
 -12   3   6      480.99      485.49     20.50 o 
 -11   3   6       93.21       97.35      9.07 o 
 -10   3   6     1001.44     1032.57     26.97 o 
  -9   3   6      394.89      411.72     16.41 o 
  -8   3   6      258.16      261.65     12.75 o 
  -7   3   6        6.11        6.62      1.31 o 
  -6   3   6      296.05      301.05      7.72 o 
  -5   3   6      136.26      134.59      4.65 o 
  -4   3   6       55.59       49.65      3.44 o 
  -3   3   6      119.92      114.31      5.87 o 
  -2   3   6      981.85     1027.91     21.23 o 
  -1   3   6       12.46       14.75      2.41 o 
   0   3   6       19.97       28.57      3.52 o 
   1   3   6       13.37        7.19      2.28 o 
   2   3   6      327.43      342.80     10.96 o 
   3   3   6      165.12      166.88     10.89 o 
   4   3   6       28.06       35.77      5.70 o 
   5   3   6       16.77       10.09      5.73 o 
   6   3   6      108.49       85.22     11.44 o 
   7   3   6       59.14       52.93     10.38 o 
   8   3   6      538.62      552.95     23.17 o 
   9   3   6      146.46      126.16     11.81 o 
  10   3   6        3.57       -1.16      4.96 o 
  11   3   6        3.35        7.66      5.37 o 
  12   3   6        8.62        1.49      4.59 o 
 -17   4   6        4.99        6.44      7.17 o 
 -16   4   6       43.38       48.13     14.19 o 
 -15   4   6        6.28       11.28      9.20 o 
 -14   4   6       35.01       31.71      9.65 o 
 -13   4   6     1262.87     1387.74     65.23 o 
 -12   4   6      627.00      624.65     42.50 o 
 -11   4   6        1.36       -0.36      5.98 o 
 -10   4   6       52.73       32.59      9.34 o 
  -9   4   6       45.03       46.63      6.65 o 
  -8   4   6        0.45        4.62      5.01 o 
  -7   4   6      796.54      816.52     19.31 o 
  -6   4   6       90.03       81.91      5.83 o 
  -5   4   6      271.41      282.24      7.46 o 
  -4   4   6      209.09      200.44      6.76 o 
  -3   4   6      356.24      380.28     11.04 o 
  -2   4   6      252.09      251.34     11.36 o 
  -1   4   6        0.36       -1.24      2.55 o 
   0   4   6       12.09       17.21      5.72 o 
   1   4   6      828.46      836.35     16.55 o 
   2   4   6        1.51        1.03      3.14 o 
   3   4   6        0.05       -1.54      4.65 o 
   4   4   6      177.43      169.87     11.66 o 
   5   4   6        0.72       -5.53      5.53 o 
   6   4   6       61.69       61.06     13.77 o 
   7   4   6        6.93       25.96     10.16 o 
   8   4   6      219.72      207.06     15.09 o 
   9   4   6        2.29        7.34      4.84 o 
  10   4   6       23.08       19.45      6.23 o 
  11   4   6        0.05        1.89      5.47 o 
 -16   5   6       17.17       29.79     12.99 o 
 -15   5   6       42.38       56.65     16.14 o 
 -14   5   6       98.14       93.99     18.82 o 
 -13   5   6      583.21      555.25     43.31 o 
 -12   5   6      177.85      190.26     24.97 o 
 -11   5   6      123.91      176.01     23.53 o 
 -10   5   6       76.63       76.11     15.27 o 
  -9   5   6      876.30      916.10     48.76 o 
  -8   5   6      171.60      178.02     21.50 o 
  -7   5   6      145.42      148.25     11.98 o 
  -6   5   6      228.96      253.07     15.17 o 
  -5   5   6        4.14        7.62      5.27 o 
  -4   5   6       96.62       98.38      6.25 o 
  -3   5   6        0.56        2.15      2.42 o 
  -2   5   6      143.87      131.97     11.01 o 
  -1   5   6      354.02      367.09     13.20 o 
   0   5   6       47.03       44.48      5.14 o 
   1   5   6     2250.10     2315.78     39.61 o 
   2   5   6        1.08        6.58      3.50 o 
   3   5   6       60.64       58.84      7.09 o 
   4   5   6        0.50        1.53      4.26 o 
   5   5   6       30.96       33.57      8.18 o 
   6   5   6        8.71       18.59      7.95 o 
   7   5   6      624.97      640.09     32.65 o 
   8   5   6        2.33        8.48      5.53 o 
   9   5   6       22.32       25.93      6.61 o 
  10   5   6       30.17       30.77     14.36 o 
 -14   6   6        3.24       -2.20      6.97 o 
 -13   6   6      157.77      160.74     24.05 o 
 -12   6   6      158.79      133.48     22.18 o 
 -11   6   6       52.21       50.29     14.46 o 
 -10   6   6      783.26      787.70     48.90 o 
  -9   6   6       12.63       10.43      4.84 o 
  -8   6   6      101.90       99.59     11.13 o 
  -7   6   6      269.70      286.60     29.53 o 
  -6   6   6        6.23        0.85      5.27 o 
  -5   6   6        7.07       11.12      3.93 o 
  -4   6   6      625.97      638.16     21.65 o 
  -3   6   6       92.82       89.23     15.88 o 
  -2   6   6      378.25      366.38     15.38 o 
  -1   6   6      265.68      266.55     13.67 o 
   0   6   6       68.33       68.21      6.54 o 
   1   6   6       86.61       92.01      7.76 o 
   2   6   6      276.73      282.06     15.01 o 
   3   6   6        0.04        7.70      5.22 o 
   4   6   6       18.19       12.64     12.87 o 
   5   6   6       21.35       36.80      9.06 o 
   6   6   6       42.95       44.26     12.32 o 
   7   6   6       33.33       41.27     10.00 o 
   8   6   6      284.89      307.33     24.86 o 
 -11   7   6       17.00       12.96      6.63 o 
 -10   7   6       68.40       55.47      9.40 o 
  -9   7   6      178.88      191.77     16.67 o 
  -8   7   6       35.36       37.07      7.81 o 
  -7   7   6        3.97       -0.15     11.73 o 
  -6   7   6        0.07        2.23     12.62 o 
  -5   7   6       62.79       63.00      8.03 o 
  -4   7   6        0.49        3.88      8.16 o 
  -3   7   6        4.15        4.18      8.35 o 
  -2   7   6       26.05       16.27     17.16 o 
  -1   7   6       36.49       23.83      9.55 o 
   0   7   6        8.03       18.27      6.85 o 
   1   7   6      362.46      379.65     24.48 o 
   2   7   6       36.73       35.37      7.20 o 
   3   7   6       32.62       39.92      7.05 o 
   4   7   6       21.75        8.32      5.35 o 
   5   7   6        2.26        0.35      5.21 o 
  -6   8   6       20.61       35.86     11.72 o 
  -5   8   6       48.87       87.02     16.70 o 
  -4   8   6        1.39       29.17     13.55 o 
  -3   8   6        0.50       24.51     13.67 o 
  -2   8   6        3.59       -1.15      7.10 o 
  -1   8   6       75.34       69.36     17.45 o 
   0   8   6        8.41        4.13      7.48 o 
 -19   1   7      136.61      178.82     17.67 o 
 -18   1   7       91.76       70.92     22.96 o 
 -17   1   7      186.30      173.40     16.05 o 
 -16   1   7      141.38      163.02     30.34 o 
 -15   1   7       82.81       71.60     10.21 o 
 -14   1   7       18.49       10.26      4.80 o 
 -13   1   7      984.98      994.28     33.03 o 
 -12   1   7      866.11      820.46     28.94 o 
 -11   1   7       69.58       68.69      8.35 o 
 -10   1   7      589.68      589.67     22.77 o 
  -9   1   7      141.40      132.80     10.83 o 
  -8   1   7       51.69       49.34      4.79 o 
  -7   1   7       41.86       27.23      3.47 o 
  -6   1   7      556.47      573.55     20.41 o 
  -5   1   7       11.77       12.74      5.90 o 
  -4   1   7      593.63      639.48     14.28 o 
  -3   1   7       26.71       23.02      4.20 o 
  -2   1   7      631.13      607.20     23.48 o 
  -1   1   7      208.36      213.26     13.18 o 
   0   1   7       90.40       56.86      7.56 o 
   1   1   7      123.58      125.44      9.05 o 
   2   1   7       45.33       50.65      6.24 o 
   3   1   7       94.93       99.57      8.49 o 
   4   1   7        8.21        7.75      4.53 o 
   5   1   7       19.21       15.16      4.13 o 
   6   1   7        3.03        7.64      3.81 o 
   7   1   7        2.64        0.94      3.27 o 
   8   1   7      353.95      323.40     14.57 o 
   9   1   7       17.42       34.91      6.08 o 
  10   1   7        0.07        3.41      3.42 o 
  11   1   7       13.79       17.60      5.80 o 
  12   1   7        7.39        8.67      5.37 o 
 -19   2   7      367.10      409.86     41.21 o 
 -18   2   7       97.13      101.86     20.13 o 
 -17   2   7       85.60      108.10     12.85 o 
 -16   2   7       70.18       66.74      9.85 o 
 -15   2   7        0.34        0.15      3.66 o 
 -14   2   7      561.31      486.07     23.84 o 
 -13   2   7     2420.97     2508.80     51.20 o 
 -12   2   7      569.94      597.73     24.16 o 
 -11   2   7     1275.19     1302.57     34.33 o 
 -10   2   7      456.53      456.33     13.67 o 
  -9   2   7        0.51       -0.43      1.90 o 
  -8   2   7      129.09      108.97      9.15 o 
  -7   2   7      848.06      894.54     25.78 o 
  -6   2   7      476.64      474.99     18.37 o 
  -5   2   7       18.14        7.84      3.11 o 
  -4   2   7       51.42       37.33      4.41 o 
  -3   2   7     1238.56     1292.68     19.98 o 
  -2   2   7       40.21       40.59      3.43 o 
  -1   2   7      602.93      601.72     12.86 o 
   0   2   7       35.35       34.53      6.26 o 
   1   2   7     1038.36     1116.37     26.29 o 
   2   2   7        0.52        1.75      4.15 o 
   3   2   7      149.52      182.82     11.68 o 
   4   2   7       51.38       50.50      6.79 o 
   5   2   7       78.22       72.00     10.43 o 
   6   2   7       31.24       32.83      6.09 o 
   7   2   7      197.18      187.96     13.82 o 
   8   2   7        7.91       11.89      6.80 o 
   9   2   7      335.36      352.35     19.66 o 
  10   2   7       25.89       15.03      5.14 o 
  11   2   7       13.99       12.92      4.84 o 
  12   2   7       16.07       23.19      6.74 o 
 -18   3   7      177.30      186.42     27.75 o 
 -17   3   7      430.59      483.42     42.77 o 
 -16   3   7       56.19       49.20     13.48 o 
 -15   3   7      534.00      519.30     41.44 o 
 -14   3   7        5.22        4.80      5.44 o 
 -13   3   7      661.50      680.40     25.91 o 
 -12   3   7      481.18      483.14     20.84 o 
 -11   3   7       13.84       10.25      3.30 o 
 -10   3   7       38.42       34.98      5.94 o 
  -9   3   7     1455.77     1490.86     33.09 o 
  -8   3   7        3.91        1.71      0.93 o 
  -7   3   7      963.87      937.75     17.27 o 
  -6   3   7      171.28      196.72      6.87 o 
  -5   3   7        4.12        6.54      1.96 o 
  -4   3   7      322.84      361.41     10.84 o 
  -3   3   7      224.47      218.34      8.82 o 
  -2   3   7      144.36      136.48      8.41 o 
  -1   3   7      332.55      305.63     11.30 o 
   0   3   7       86.18       90.15      7.94 o 
   1   3   7     3394.52     3358.20     46.65 o 
   2   3   7        0.60       -2.51      4.15 o 
   3   3   7        0.23       -2.19      3.74 o 
   4   3   7        7.35        8.64      5.66 o 
   5   3   7        5.26        7.65      5.48 o 
   6   3   7       34.81       38.02      8.77 o 
   7   3   7      457.00      474.58     21.81 o 
   8   3   7        5.21       16.89      6.68 o 
   9   3   7      152.26      152.46     13.25 o 
  10   3   7        4.33       -3.25      4.57 o 
  11   3   7       59.00       63.92      9.57 o 
 -17   4   7       23.77       30.22     12.78 o 
 -16   4   7       14.64       20.23     11.01 o 
 -15   4   7       20.14       27.48     12.69 o 
 -14   4   7        5.11       14.45      9.59 o 
 -13   4   7      880.26      961.42     54.73 o 
 -12   4   7        7.62        5.47      7.35 o 
 -11   4   7       30.81       30.07      9.72 o 
 -10   4   7      598.84      577.54     39.13 o 
  -9   4   7       83.88       91.53      7.61 o 
  -8   4   7      179.17      182.60     11.66 o 
  -7   4   7      132.23      139.17      7.50 o 
  -6   4   7        4.10        1.29      1.67 o 
  -5   4   7        2.55        3.60      1.94 o 
  -4   4   7     1157.01     1204.73     29.10 o 
  -3   4   7        5.15        4.02      3.21 o 
  -2   4   7      209.79      221.70     11.28 o 
  -1   4   7       16.15       25.91      4.95 o 
   0   4   7      123.82      120.06      9.42 o 
   1   4   7       76.63       79.70      9.08 o 
   2   4   7      784.73      806.87     24.59 o 
   3   4   7        1.46        2.20      3.37 o 
   4   4   7       70.22       64.76      8.07 o 
   5   4   7       22.63       17.97      6.92 o 
   6   4   7        3.08        3.79      5.60 o 
   7   4   7      159.89      152.31     36.84 o 
   8   4   7        4.33        4.35      4.32 o 
   9   4   7        5.51        8.96      5.08 o 
  10   4   7       26.32       19.43      7.11 o 
 -16   5   7        0.19       -7.23      8.49 o 
 -15   5   7       53.61       63.84     15.67 o 
 -14   5   7        1.48        1.99      7.00 o 
 -13   5   7      236.41      259.57     30.18 o 
 -12   5   7      132.58       88.68     17.93 o 
 -11   5   7       94.56      120.23     19.13 o 
 -10   5   7      192.55      154.50     21.50 o 
  -9   5   7      249.86      225.25     25.08 o 
  -8   5   7        9.97        6.51      5.13 o 
  -7   5   7      286.35      282.50     16.30 o 
  -6   5   7      109.55       89.52      9.34 o 
  -5   5   7        1.61        7.16      3.91 o 
  -4   5   7       64.04       64.04      6.24 o 
  -3   5   7      143.58      135.99      9.07 o 
  -2   5   7       37.35       37.40      5.34 o 
  -1   5   7        4.28        4.07      3.28 o 
   0   5   7      161.29      180.80     15.32 o 
   1   5   7      942.95      949.87     31.71 o 
   2   5   7       79.43       68.72      8.13 o 
   3   5   7       25.85       28.90      5.79 o 
   4   5   7       47.28       53.45      7.55 o 
   5   5   7       40.99       42.96     11.34 o 
   6   5   7      135.81      148.24     16.50 o 
   7   5   7      150.40      174.86     31.68 o 
   8   5   7      342.13      319.24     24.72 o 
   9   5   7       79.85       71.92     10.09 o 
 -14   6   7       34.64       48.10     15.40 o 
 -13   6   7       33.66       33.23     13.12 o 
 -12   6   7      322.38      290.80     31.99 o 
 -11   6   7        0.99        3.03      6.42 o 
 -10   6   7      147.38      162.08     27.95 o 
  -9   6   7        0.58        3.48      3.81 o 
  -8   6   7        0.56       -3.76      5.10 o 
  -7   6   7       73.30       72.90      9.38 o 
  -6   6   7      159.88      168.19     20.97 o 
  -5   6   7       99.69      105.74      9.29 o 
  -4   6   7        0.08       -2.92      4.33 o 
  -3   6   7      104.77      119.52     12.40 o 
  -2   6   7        0.14        0.01      4.01 o 
  -1   6   7        6.23        5.14      4.74 o 
   0   6   7      159.48      163.99     10.27 o 
   1   6   7      198.66      203.03     13.08 o 
   2   6   7       12.26        7.75      3.32 o 
   3   6   7        2.94        6.36      4.16 o 
   4   6   7        0.01        5.95     12.82 o 
   5   6   7        1.28        4.76      6.79 o 
   6   6   7       88.08       92.58     18.14 o 
   7   6   7       29.96       10.68      5.98 o 
 -11   7   7        4.71        6.94      6.95 o 
 -10   7   7       32.96       46.85     13.52 o 
  -9   7   7      222.62      252.24     28.81 o 
  -8   7   7       21.50       22.58      8.57 o 
  -7   7   7        9.97       14.12      8.50 o 
  -6   7   7      174.09      215.33     16.74 o 
  -5   7   7       18.36       19.34      5.96 o 
  -4   7   7       30.86       41.74      8.81 o 
  -3   7   7       29.96       35.85      8.70 o 
  -2   7   7        6.66        8.48      4.50 o 
  -1   7   7       10.39       -1.59      7.53 o 
   0   7   7        8.72       27.75     10.76 o 
   1   7   7      623.63      697.55     33.95 o 
   2   7   7       43.52       41.12      9.66 o 
   3   7   7       90.96       84.36     11.13 o 
   4   7   7       43.72       45.92     10.51 o 
 -19   0   8      450.81      472.27     40.40 o 
 -18   0   8       75.43       66.14     15.11 o 
 -17   0   8      378.65      439.41     36.37 o 
 -16   0   8      305.46      305.94     29.89 o 
 -15   0   8       87.72       85.48     15.39 o 
 -14   0   8      196.95      149.70     19.47 o 
 -13   0   8     1237.36     1289.37     54.33 o 
 -12   0   8      136.01      135.84     17.67 o 
 -11   0   8     4333.02     4299.84     92.71 o 
 -10   0   8      805.33      759.49     38.65 o 
  -9   0   8      381.57      363.58     26.04 o 
  -8   0   8      178.07      151.47      7.85 o 
  -7   0   8      104.72      130.33     15.11 o 
  -6   0   8      234.71      263.55     21.07 o 
  -5   0   8     1206.54     1072.97     42.52 o 
  -4   0   8        5.11       17.79      6.43 o 
  -3   0   8     1759.69     1667.11     71.80 o 
  -2   0   8      206.42      241.94     20.68 o 
  -1   0   8      116.25      110.61     15.05 o 
   0   0   8      160.07      135.89     16.86 o 
   1   0   8      888.67      857.78     42.22 o 
   2   0   8       74.26       78.22     14.61 o 
   3   0   8        7.97        5.71      7.39 o 
   4   0   8      252.53      264.72     17.38 o 
   5   0   8      198.75      166.57     14.77 o 
   6   0   8      645.50      672.86     29.17 o 
   7   0   8      229.44      233.94     18.23 o 
   8   0   8       20.21        9.54      5.53 o 
   9   0   8      154.62      117.31     14.01 o 
  10   0   8      100.25      146.85     16.10 o 
  11   0   8        6.44       25.43     13.76 o 
 -19   1   8       45.38       59.24     10.61 o 
 -18   1   8      150.96      142.59     15.31 o 
 -17   1   8      152.72      128.23     14.44 o 
 -16   1   8      567.49      580.48     28.56 o 
 -15   1   8      359.49      346.71     21.26 o 
 -14   1   8      132.17      144.77     13.51 o 
 -13   1   8      626.61      606.56     28.67 o 
 -12   1   8      338.67      322.10     18.68 o 
 -11   1   8      269.99      257.50     16.35 o 
 -10   1   8      889.67      861.49     28.73 o 
  -9   1   8       38.53       32.57      5.96 o 
  -8   1   8      972.95      949.64     19.78 o 
  -7   1   8        7.34       10.60      4.08 o 
  -6   1   8      284.97      289.65     15.74 o 
  -5   1   8        0.06        0.10      5.44 o 
  -4   1   8      197.76      228.71     10.25 o 
  -3   1   8       68.52       61.08      5.07 o 
  -2   1   8      377.38      380.43     18.59 o 
  -1   1   8      288.76      267.34     15.87 o 
   0   1   8     1169.83     1127.50     26.98 o 
   1   1   8      896.63      935.98     25.40 o 
   2   1   8       60.91       74.56     12.10 o 
   3   1   8       99.83      102.06      9.34 o 
   4   1   8       33.30       39.43      6.82 o 
   5   1   8        0.45        7.14      4.44 o 
   6   1   8      174.48      175.70     13.10 o 
   7   1   8        0.01        7.16      3.30 o 
   8   1   8       72.30       67.25      7.40 o 
   9   1   8      121.58      120.79      9.74 o 
  10   1   8       20.45       10.28      4.97 o 
  11   1   8      176.41      232.61     17.30 o 
 -18   2   8        1.91        1.29      6.37 o 
 -17   2   8       76.09      100.93     12.64 o 
 -16   2   8       31.59       24.34      6.25 o 
 -15   2   8      173.87      183.47     17.43 o 
 -14   2   8       68.34       65.56     10.50 o 
 -13   2   8      353.98      360.12     32.08 o 
 -12   2   8        0.02       -2.04      4.08 o 
 -11   2   8       71.57       85.24      9.76 o 
 -10   2   8        1.90        1.62      3.71 o 
  -9   2   8      237.05      253.88     15.14 o 
  -8   2   8      153.49      152.18     19.34 o 
  -7   2   8        2.24        0.40      0.83 o 
  -6   2   8        0.88        1.03      3.01 o 
  -5   2   8       32.74       30.89      4.30 o 
  -4   2   8      179.47      171.98      9.12 o 
  -3   2   8        4.67        1.84      2.49 o 
  -2   2   8      360.53      337.92      9.03 o 
  -1   2   8       66.47       58.30      7.19 o 
   0   2   8       10.75       18.45      7.50 o 
   1   2   8       41.27       43.75      8.03 o 
   2   2   8      358.03      355.97     16.38 o 
   3   2   8       24.02       28.01      5.70 o 
   4   2   8      300.94      290.78     23.95 o 
   5   2   8      221.11      212.70     17.61 o 
   6   2   8      116.42      115.02     11.06 o 
   7   2   8        0.65       -1.84      5.61 o 
   8   2   8       13.33       16.12      5.98 o 
   9   2   8       32.37       22.94      6.10 o 
  10   2   8       30.96       26.30      7.84 o 
  11   2   8       17.16       15.95     11.03 o 
 -18   3   8       18.76       17.87      9.77 o 
 -17   3   8       37.22       29.13     11.33 o 
 -16   3   8       13.61       15.66     10.50 o 
 -15   3   8       59.26       58.95     14.68 o 
 -14   3   8       36.39       32.96     11.83 o 
 -13   3   8      440.90      427.72     25.60 o 
 -12   3   8      102.48      102.32     10.31 o 
 -11   3   8      158.28      159.19     12.24 o 
 -10   3   8      146.51      147.62     11.69 o 
  -9   3   8       80.75       85.81      6.87 o 
  -8   3   8       20.10       18.88      3.36 o 
  -7   3   8        1.79        1.29      1.72 o 
  -6   3   8        7.19        5.39      2.70 o 
  -5   3   8       64.76       64.26      5.13 o 
  -4   3   8      236.83      222.47      9.27 o 
  -3   3   8       73.22       76.91      5.80 o 
  -2   3   8      259.00      255.35     16.55 o 
  -1   3   8      173.36      162.16     10.42 o 
   0   3   8      428.34      436.05     21.33 o 
   1   3   8       64.00       61.80      9.68 o 
   2   3   8        1.75        7.95      4.42 o 
   3   3   8        0.02        0.25      3.67 o 
   4   3   8      245.74      232.28     14.74 o 
   5   3   8      113.29      123.30     14.13 o 
   6   3   8        6.00       -1.77      6.92 o 
   7   3   8      162.73      165.61     14.00 o 
   8   3   8      180.72      187.51     15.16 o 
   9   3   8       22.25       37.82      8.59 o 
  10   3   8       38.81       49.80      8.94 o 
 -17   4   8        1.97       -9.21      9.21 o 
 -16   4   8        4.07        0.46      7.93 o 
 -15   4   8        2.18       10.04      7.37 o 
 -14   4   8      241.81      244.62     29.89 o 
 -13   4   8      130.55      140.36     21.59 o 
 -12   4   8       66.38       57.76     14.19 o 
 -11   4   8      289.33      323.91     31.12 o 
 -10   4   8      832.60      892.14     49.27 o 
  -9   4   8        2.95       -0.58      5.56 o 
  -8   4   8       10.14       12.52      3.15 o 
  -7   4   8       15.81       13.93      3.21 o 
  -6   4   8      416.50      413.66     10.23 o 
  -5   4   8        2.30        4.91      3.11 o 
  -4   4   8       28.57       28.18      4.69 o 
  -3   4   8      560.00      566.65     19.60 o 
  -2   4   8        0.17       -1.29      2.79 o 
  -1   4   8      110.43      132.98      9.51 o 
   0   4   8       24.14       24.00      6.27 o 
   1   4   8      101.32      114.50     10.08 o 
   2   4   8       19.90       21.06      5.37 o 
   3   4   8       22.82       16.87      6.17 o 
   4   4   8        5.60        3.56      4.63 o 
   5   4   8        0.44       -5.35      6.37 o 
   6   4   8       38.01       42.16      9.10 o 
   7   4   8      200.20      197.97     15.64 o 
   8   4   8       10.98       10.18      5.62 o 
   9   4   8       64.21       60.12      9.34 o 
 -15   5   8      359.98      389.90     39.30 o 
 -14   5   8       12.47        1.83      6.64 o 
 -13   5   8       47.60       59.38     16.30 o 
 -12   5   8       76.77       70.03     15.65 o 
 -11   5   8        1.78        0.04      5.49 o 
 -10   5   8       10.94        3.19      5.96 o 
  -9   5   8      586.83      633.41     42.91 o 
  -8   5   8        0.39       -3.23      3.90 o 
  -7   5   8      333.36      361.04     18.13 o 
  -6   5   8       40.47       46.98      6.06 o 
  -5   5   8        2.66        5.25      4.49 o 
  -4   5   8      510.67      493.60     17.43 o 
  -3   5   8      560.90      547.02     18.86 o 
  -2   5   8      111.33      100.72      8.67 o 
  -1   5   8        0.13       -1.37      3.77 o 
   0   5   8        0.12       -0.30      3.40 o 
   1   5   8      934.79     1000.60     29.14 o 
   2   5   8      110.91      115.05     10.61 o 
   3   5   8       90.01       79.84      9.12 o 
   4   5   8      222.18      213.95     14.97 o 
   5   5   8       20.65       22.45      8.17 o 
   6   5   8        1.40        7.89      7.03 o 
   7   5   8       72.97       97.46     14.42 o 
 -13   6   8      512.87      539.13     45.50 o 
 -12   6   8       27.67       36.72     12.34 o 
 -11   6   8        0.48        2.79      7.61 o 
 -10   6   8      158.13      154.74     22.72 o 
  -9   6   8       83.17       90.03     18.16 o 
  -8   6   8       67.09       55.48     14.13 o 
  -7   6   8        0.46        9.68      7.87 o 
  -6   6   8       29.19       39.37      8.52 o 
  -5   6   8        0.97        8.39     11.47 o 
  -4   6   8      258.71      287.25     19.70 o 
  -3   6   8       12.95        4.87      4.40 o 
  -2   6   8      384.83      431.59     25.59 o 
  -1   6   8        1.04       -3.39      5.66 o 
   0   6   8      133.01       96.37     11.57 o 
   1   6   8      148.70      152.43     10.43 o 
   2   6   8      441.08      450.12     20.75 o 
   3   6   8        0.14        6.82      4.66 o 
   4   6   8       88.87      100.19     17.03 o 
   5   6   8       29.10       26.95      7.67 o 
 -10   7   8       26.22       39.74     13.41 o 
  -9   7   8       65.85       60.98     15.00 o 
  -8   7   8       12.18        6.25      6.98 o 
  -7   7   8       37.33       42.78     12.87 o 
  -6   7   8       77.41       78.05     15.96 o 
  -5   7   8       23.49       29.29     19.09 o 
  -4   7   8       22.30       30.78      8.18 o 
  -3   7   8      359.76      342.91     22.49 o 
  -2   7   8       24.05       23.48      7.19 o 
  -1   7   8      136.23      107.44     19.70 o 
   0   7   8        0.28        6.48     10.01 o 
   1   7   8       78.40       67.51     15.47 o 
   2   7   8       54.85       52.30     13.55 o 
 -19   1   9        7.05        3.73      5.62 o 
 -18   1   9       40.76       32.67      8.20 o 
 -17   1   9       43.15       27.66     19.74 o 
 -16   1   9      234.55      251.69     26.75 o 
 -15   1   9      100.57       71.44     10.40 o 
 -14   1   9      308.14      288.03     19.43 o 
 -13   1   9      225.78      233.28     17.10 o 
 -12   1   9       77.01       65.27      9.00 o 
 -11   1   9      477.47      477.92     23.03 o 
 -10   1   9      316.70      323.29     18.53 o 
  -9   1   9       72.88       63.07      3.58 o 
  -8   1   9      446.90      481.34     28.76 o 
  -7   1   9        1.87       -1.75      3.41 o 
  -6   1   9      116.99      116.31     10.68 o 
  -5   1   9       37.28       45.71      7.54 o 
  -4   1   9        8.24       12.51      3.06 o 
  -3   1   9       28.81       22.46      3.43 o 
  -2   1   9      468.18      503.84     33.15 o 
  -1   1   9      275.47      271.64     17.30 o 
   0   1   9     1278.19     1232.26     30.12 o 
   1   1   9      195.56      216.48     18.45 o 
   2   1   9       20.13       21.96      6.98 o 
   3   1   9        5.52        3.57      4.61 o 
   4   1   9      419.36      387.65     18.93 o 
   5   1   9       48.52       35.33      7.17 o 
   6   1   9       37.16       31.56      6.67 o 
   7   1   9       42.45       34.14     11.21 o 
   8   1   9      107.57      107.72     12.36 o 
   9   1   9        1.15        2.07      6.21 o 
  10   1   9        0.38       -1.28      6.19 o 
 -18   2   9      361.51      452.35     41.34 o 
 -17   2   9       16.60       15.06      8.19 o 
 -16   2   9       15.69       22.22      6.92 o 
 -15   2   9        3.69        7.42      3.97 o 
 -14   2   9        0.14        0.51      3.59 o 
 -13   2   9      172.17      194.14     15.30 o 
 -12   2   9      332.70      289.77     18.29 o 
 -11   2   9     1097.03     1083.42     33.86 o 
 -10   2   9     1257.60     1313.73     36.68 o 
  -9   2   9       81.99       77.94      9.27 o 
  -8   2   9       71.13       77.90      9.59 o 
  -7   2   9        4.22        4.75      4.04 o 
  -6   2   9       54.04       60.57      8.06 o 
  -5   2   9      338.59      340.04     13.04 o 
  -4   2   9       69.56       62.46      6.42 o 
  -3   2   9     2309.89     2231.20     29.73 o 
  -2   2   9       91.35       95.56      7.28 o 
  -1   2   9       12.84        6.80      4.95 o 
   0   2   9      483.89      458.43     23.15 o 
   1   2   9      494.10      502.17     31.49 o 
   2   2   9       30.67       37.68      8.04 o 
   3   2   9      139.41      128.58     11.01 o 
   4   2   9        2.08        2.07      4.70 o 
   5   2   9      120.50       97.12     11.43 o 
   6   2   9      164.87      163.01     13.84 o 
   7   2   9      120.36       98.19     11.24 o 
   8   2   9      131.95      128.16     13.07 o 
   9   2   9        5.31        2.22      4.87 o 
  10   2   9       22.18       16.04      6.96 o 
 -17   3   9      160.43      155.95     26.05 o 
 -16   3   9      521.97      590.19     46.64 o 
 -15   3   9      297.78      287.35     31.16 o 
 -14   3   9       65.94       79.91     16.12 o 
 -13   3   9       28.32       31.97      6.35 o 
 -12   3   9      182.66      174.86     13.57 o 
 -11   3   9       68.77       66.10     18.16 o 
 -10   3   9       54.88       60.52      7.96 o 
  -9   3   9      336.36      338.78     17.99 o 
  -8   3   9      312.64      304.94     12.33 o 
  -7   3   9      108.96      116.78      8.02 o 
  -6   3   9      198.90      207.43     13.02 o 
  -5   3   9       34.69       36.37      6.52 o 
  -4   3   9      587.80      591.49     15.96 o 
  -3   3   9     1037.45     1040.52     21.56 o 
  -2   3   9      536.74      546.30     18.43 o 
  -1   3   9       64.24       68.52      9.28 o 
   0   3   9      446.53      469.16     23.44 o 
   1   3   9      322.45      314.15     20.56 o 
   2   3   9      124.69      123.50     10.79 o 
   3   3   9      104.28       77.44      9.15 o 
   4   3   9      784.81      742.04     27.17 o 
   5   3   9      212.72      215.75     19.02 o 
   6   3   9        2.53       10.11      8.18 o 
   7   3   9        7.21        8.61      5.37 o 
   8   3   9      125.00      121.38     13.03 o 
   9   3   9        0.43        0.75      4.74 o 
 -16   4   9       24.25       10.00      8.65 o 
 -15   4   9      203.35      197.70     27.87 o 
 -14   4   9       48.81       34.74     12.56 o 
 -13   4   9       77.23       71.07     16.32 o 
 -12   4   9      213.78      248.95     29.33 o 
 -11   4   9       81.76       88.31     16.78 o 
 -10   4   9       88.27       99.70     18.95 o 
  -9   4   9       12.62        4.77      6.11 o 
  -8   4   9        4.51       -1.05      2.64 o 
  -7   4   9       23.43       19.61      5.11 o 
  -6   4   9       76.58       66.03      5.50 o 
  -5   4   9       15.82       13.35      3.65 o 
  -4   4   9       34.93       39.99      5.98 o 
  -3   4   9       60.50       66.53      6.90 o 
  -2   4   9      443.66      455.98     17.83 o 
  -1   4   9        0.73       -1.54      4.10 o 
   0   4   9       21.14       32.66      7.30 o 
   1   4   9       64.78       75.42     13.43 o 
   2   4   9      176.57      191.03     13.63 o 
   3   4   9       14.45       11.30      7.29 o 
   4   4   9       94.78      117.60     11.46 o 
   5   4   9       18.54       13.35      7.57 o 
   6   4   9       96.52       98.39     14.45 o 
   7   4   9        0.13        3.14      5.38 o 
   8   4   9       26.17       34.16      7.84 o 
 -15   5   9        0.45      -11.46     11.46 o 
 -14   5   9      142.32      100.90     20.39 o 
 -13   5   9      136.71      134.56     22.40 o 
 -12   5   9        1.86        0.49      9.04 o 
 -11   5   9      158.06      172.38     24.03 o 
 -10   5   9       72.79       61.75     15.14 o 
  -9   5   9        1.39       -1.53      7.00 o 
  -8   5   9       11.77       27.82     11.40 o 
  -7   5   9        8.36        5.56      7.24 o 
  -6   5   9      151.45      160.73     14.74 o 
  -5   5   9        5.13        1.19      4.05 o 
  -4   5   9      279.84      320.71     19.89 o 
  -3   5   9      563.61      590.29     26.92 o 
  -2   5   9      115.24      102.59      9.16 o 
  -1   5   9        1.24       -2.33      3.68 o 
   0   5   9       28.30       33.90      6.15 o 
   1   5   9       67.32       67.46     14.49 o 
   2   5   9      274.83      249.21     16.95 o 
   3   5   9      106.06       91.09      9.97 o 
   4   5   9        0.92       -1.22      4.25 o 
   5   5   9        0.25        2.12      9.60 o 
   6   5   9        1.82        1.46      5.23 o 
 -12   6   9        5.66       -6.63      9.40 o 
 -11   6   9       23.79       16.32      8.84 o 
 -10   6   9       37.03       45.93     13.82 o 
  -9   6   9       34.70       62.25     14.76 o 
  -8   6   9      153.52      148.15     21.97 o 
  -7   6   9        1.56        3.32      7.61 o 
  -6   6   9       90.57       81.48     15.61 o 
  -5   6   9       35.78       36.79      9.63 o 
  -4   6   9       37.39       31.58      7.38 o 
  -3   6   9      418.36      465.40     25.45 o 
  -2   6   9        2.21       15.11      5.70 o 
  -1   6   9        0.63        0.10      4.03 o 
   0   6   9       40.24       38.26      7.97 o 
   1   6   9        8.72       10.12      4.12 o 
   2   6   9        0.23        0.43      3.94 o 
   3   6   9        8.69       17.14     16.52 o 
   4   6   9        0.05        6.40      6.56 o 
  -8   7   9        9.62        8.16      6.38 o 
  -7   7   9      139.52      160.13     23.28 o 
  -6   7   9       14.73       24.04     10.74 o 
  -5   7   9       40.95       55.43     10.21 o 
  -4   7   9       20.46       14.59     13.16 o 
  -3   7   9       90.23       79.63     15.84 o 
  -2   7   9       83.79       74.03     17.09 o 
  -1   7   9        3.55        3.96      7.92 o 
 -18   0  10      386.42      470.34     39.70 o 
 -17   0  10        3.02       -0.02      6.68 o 
 -16   0  10      922.07      916.31     52.61 o 
 -15   0  10      167.97      141.94     21.06 o 
 -14   0  10        0.00       -2.05      8.18 o 
 -13   0  10      642.13      647.70     40.75 o 
 -12   0  10      669.29      669.62     40.30 o 
 -11   0  10      684.31      673.45     39.69 o 
 -10   0  10      937.54     1162.66     51.38 o 
  -9   0  10        0.15       -1.00      5.87 o 
  -8   0  10      887.13      823.74     42.61 o 
  -7   0  10       48.37       57.72     12.87 o 
  -6   0  10       25.39       32.57      9.30 o 
  -5   0  10      207.54      230.55     23.06 o 
  -4   0  10      812.19      768.78     40.77 o 
  -3   0  10     3989.40     3522.78    171.54 o 
  -2   0  10       22.26       22.46      8.66 o 
  -1   0  10       96.80       71.67     13.83 o 
   0   0  10     1002.47     1021.11     51.03 o 
   1   0  10      321.71      322.85     30.00 o 
   2   0  10       47.69       53.20     13.96 o 
   3   0  10      488.02      455.30     37.53 o 
   4   0  10       71.01       52.93     14.69 o 
   5   0  10        2.82       -8.92      8.92 o 
   6   0  10        6.57       19.71     10.94 o 
   7   0  10       78.33       94.94     19.84 o 
   8   0  10       30.67       -5.33     10.64 o 
   9   0  10       92.56      127.06     24.62 o 
 -18   1  10        3.65       -0.31      9.36 o 
 -17   1  10      150.02      157.06     16.07 o 
 -16   1  10      371.91      395.60     24.43 o 
 -15   1  10      120.01      118.06     13.31 o 
 -14   1  10      132.71      132.47     13.67 o 
 -13   1  10       21.98       18.01      6.69 o 
 -12   1  10        2.57        3.15      3.94 o 
 -11   1  10      794.96      782.49     30.17 o 
 -10   1  10       56.55       54.26      8.69 o 
  -9   1  10      356.38      343.76     19.72 o 
  -8   1  10       84.28       99.34     10.87 o 
  -7   1  10      638.72      606.87     25.49 o 
  -6   1  10        0.41        0.22      3.49 o 
  -5   1  10      407.81      409.09     43.76 o 
  -4   1  10       43.86       45.62      4.64 o 
  -3   1  10     1154.22     1144.49     22.67 o 
  -2   1  10     1558.85     1533.38     42.04 o 
  -1   1  10        1.56        2.72      5.11 o 
   0   1  10       56.72       61.24      7.95 o 
   1   1  10      739.86      787.82     61.54 o 
   2   1  10       14.54        9.66      5.86 o 
   3   1  10       29.92       36.77     10.43 o 
   4   1  10      852.98      741.08     34.52 o 
   5   1  10      329.98      359.26     50.13 o 
   6   1  10      136.84      145.37     17.22 o 
   7   1  10       32.96       39.17      7.99 o 
   8   1  10       63.39       86.39     10.96 o 
   9   1  10        3.90       10.82      5.15 o 
 -18   2  10       81.45       58.52     15.33 o 
 -17   2  10       34.13       35.11     12.75 o 
 -16   2  10      127.18      140.07     14.65 o 
 -15   2  10       16.52       22.16      6.89 o 
 -14   2  10       16.46       16.39      5.49 o 
 -13   2  10        1.32        2.98      3.93 o 
 -12   2  10       48.25       45.42      8.37 o 
 -11   2  10      130.88      125.63     12.40 o 
 -10   2  10      112.11      113.17     11.50 o 
  -9   2  10       93.69       87.70     10.13 o 
  -8   2  10       99.75       95.46     10.60 o 
  -7   2  10        0.23        0.95      3.95 o 
  -6   2  10       12.90       12.07      4.61 o 
  -5   2  10       16.27       13.13      3.70 o 
  -4   2  10        0.53        0.10      3.47 o 
  -3   2  10       42.85       43.16      4.72 o 
  -2   2  10       60.29       55.48      7.08 o 
  -1   2  10       33.64       37.01      6.23 o 
   0   2  10       31.24       47.42      8.72 o 
   1   2  10       47.92       55.30      9.55 o 
   2   2  10       46.13       47.21      9.65 o 
   3   2  10        3.32       15.99      6.94 o 
   4   2  10        0.09       -4.90      4.90 o 
   5   2  10       44.29       54.33     11.03 o 
   6   2  10        0.64       -1.39      8.53 o 
   7   2  10       66.62       88.68     11.30 o 
   8   2  10       47.21       46.14      8.79 o 
 -17   3  10       86.27       92.05     19.74 o 
 -16   3  10        2.83       -3.84      6.42 o 
 -15   3  10        7.77       16.02     11.54 o 
 -14   3  10      296.84      303.69     32.59 o 
 -13   3  10      138.54      149.68     22.71 o 
 -12   3  10        3.38       -4.80      4.80 o 
 -11   3  10      393.65      375.43     24.43 o 
 -10   3  10       65.03       59.92      8.74 o 
  -9   3  10       18.35       17.15      4.65 o 
  -8   3  10      234.70      235.20     12.68 o 
  -7   3  10        6.29        4.99      3.42 o 
  -6   3  10       63.87       74.32      7.28 o 
  -5   3  10        1.86        1.36      2.83 o 
  -4   3  10      320.80      343.45     14.20 o 
  -3   3  10       13.04        7.99      3.31 o 
  -2   3  10       12.66       10.59      3.94 o 
  -1   3  10     1050.88     1042.20     36.02 o 
   0   3  10      310.85      298.17     20.13 o 
   1   3  10      129.26      119.30     21.66 o 
   2   3  10       77.28       84.62     11.85 o 
   3   3  10       16.21       14.60      6.08 o 
   4   3  10        1.12       -1.24      5.45 o 
   5   3  10       91.00       81.64     14.31 o 
   6   3  10       38.73       36.20      8.56 o 
   7   3  10       60.94       54.94     10.47 o 
 -16   4  10       19.58       36.20     14.91 o 
 -15   4  10        1.04       10.60      9.02 o 
 -14   4  10       36.40       46.31     14.36 o 
 -13   4  10       13.11       -4.73     10.11 o 
 -12   4  10      132.76      138.05     23.00 o 
 -11   4  10      222.67      236.61     27.92 o 
 -10   4  10       12.07       15.02      9.71 o 
  -9   4  10      184.26      185.67     24.53 o 
  -8   4  10       83.71       67.23      8.73 o 
  -7   4  10       44.69       38.64      7.71 o 
  -6   4  10       36.46       46.24      6.36 o 
  -5   4  10        1.85        4.84      3.59 o 
  -4   4  10      592.85      596.10     30.44 o 
  -3   4  10     1699.18     1753.92     35.42 o 
  -2   4  10        1.66        3.60      4.17 o 
  -1   4  10       43.09       38.62      5.89 o 
   0   4  10      328.24      342.66     21.83 o 
   1   4  10      133.87      121.16     13.77 o 
   2   4  10        3.01        4.16      4.94 o 
   3   4  10      180.53      193.36     14.78 o 
   4   4  10        0.00       -5.27      5.30 o 
   5   4  10       62.91       51.54     10.42 o 
   6   4  10        1.70       -6.26      6.26 o 
 -14   5  10        5.16       19.27     10.67 o 
 -13   5  10        0.07       -6.95      9.35 o 
 -12   5  10      163.67      210.51     28.53 o 
 -11   5  10       72.75       75.75     16.64 o 
 -10   5  10        7.57       24.87     11.32 o 
  -9   5  10      146.31      162.65     23.13 o 
  -8   5  10       39.10       39.09     11.32 o 
  -7   5  10      152.68      172.48     23.48 o 
  -6   5  10       28.00       42.94      8.44 o 
  -5   5  10       43.13       60.89      9.66 o 
  -4   5  10        1.95        2.63      4.93 o 
  -3   5  10      223.70      224.14     17.49 o 
  -2   5  10      298.69      295.60     18.84 o 
  -1   5  10        0.06       -3.84      3.84 o 
   0   5  10       22.63       24.13      5.65 o 
   1   5  10       97.42      105.08     13.11 o 
   2   5  10        1.67        2.99      5.50 o 
   3   5  10       16.27       18.97      5.93 o 
   4   5  10      215.23      213.24     16.16 o 
 -11   6  10      513.30      523.55     45.27 o 
 -10   6  10        0.86       -2.47      5.99 o 
  -9   6  10        6.03        6.31      6.87 o 
  -8   6  10        4.57       -2.56      7.68 o 
  -7   6  10       16.37       22.41      9.06 o 
  -6   6  10        5.61        9.49      5.57 o 
  -5   6  10      177.65      206.42     17.70 o 
  -4   6  10       89.23       71.31     10.84 o 
  -3   6  10      239.78      246.71     19.05 o 
  -2   6  10       16.28       17.91     20.60 o 
  -1   6  10       74.05       95.62     15.60 o 
   0   6  10        0.03       -1.39      6.16 o 
   1   6  10        0.91        7.78     14.94 o 
   2   6  10        0.00        3.63      6.18 o 
 -18   1  11       52.12       77.59     12.04 o 
 -17   1  11      174.05      195.64     30.17 o 
 -16   1  11       64.08       81.34     11.75 o 
 -15   1  11        2.21       -1.19      4.97 o 
 -14   1  11      144.56      155.26     15.21 o 
 -13   1  11        3.80        1.60      5.45 o 
 -12   1  11       48.32       37.53      7.86 o 
 -11   1  11      985.00      928.09     34.42 o 
 -10   1  11       55.21       38.69      7.40 o 
  -9   1  11        7.87       12.20      5.26 o 
  -8   1  11      134.27      142.85     17.56 o 
  -7   1  11      120.96      119.07     12.38 o 
  -6   1  11       15.03        9.27      5.59 o 
  -5   1  11      856.08      817.38     31.65 o 
  -4   1  11      448.08      421.02     23.32 o 
  -3   1  11       82.90       82.51     12.26 o 
  -2   1  11        0.03       -3.39      4.26 o 
  -1   1  11      499.78      464.94     20.87 o 
   0   1  11       15.65       25.84      6.69 o 
   1   1  11      317.18      318.00     40.45 o 
   2   1  11       49.76       44.23     11.00 o 
   3   1  11       21.58       34.17      9.67 o 
   4   1  11        2.25        6.20      7.42 o 
   5   1  11        6.17       -0.26      6.03 o 
   6   1  11        9.74       10.14      7.18 o 
   7   1  11       13.04        3.57      6.11 o 
 -17   2  11       29.38       39.71     14.26 o 
 -16   2  11      448.61      469.00     27.00 o 
 -15   2  11        1.09        5.97      4.54 o 
 -14   2  11        3.02        6.13      4.98 o 
 -13   2  11      162.22      158.36     14.86 o 
 -12   2  11       38.17       43.58      7.96 o 
 -11   2  11      393.99      411.66     22.89 o 
 -10   2  11        1.38       -1.95      4.14 o 
  -9   2  11      120.34      120.74     12.43 o 
  -8   2  11      399.13      375.60     24.17 o 
  -7   2  11       10.41       14.79      5.64 o 
  -6   2  11       66.33       58.54      9.22 o 
  -5   2  11        0.02        1.40      3.05 o 
  -4   2  11     1329.61     1301.09     24.43 o 
  -3   2  11     2225.02     2294.81     33.42 o 
  -2   2  11       58.52       50.34      7.61 o 
  -1   2  11      268.47      284.18     20.86 o 
   0   2  11      664.17      689.79     31.58 o 
   1   2  11       22.23       35.69      8.94 o 
   2   2  11        0.45       11.62      6.47 o 
   3   2  11      275.09      268.42     21.61 o 
   4   2  11        1.29        3.98     16.09 o 
   5   2  11       38.19       61.07     19.65 o 
   6   2  11       18.31       21.65      7.89 o 
   7   2  11       17.91        8.09      6.38 o 
 -16   3  11       72.79       74.98     18.34 o 
 -15   3  11      194.49      209.52     28.92 o 
 -14   3  11       15.91       30.80     12.23 o 
 -13   3  11       35.31       33.89     12.99 o 
 -12   3  11       19.28       28.31      6.94 o 
 -11   3  11      856.34      832.81     32.01 o 
 -10   3  11       72.18       87.01     10.60 o 
  -9   3  11       41.00       45.75      8.00 o 
  -8   3  11       50.61       64.30      7.08 o 
  -7   3  11      347.24      370.27     16.23 o 
  -6   3  11       31.03       32.27      5.54 o 
  -5   3  11      940.89      989.04     22.33 o 
  -4   3  11      571.66      562.63     17.25 o 
  -3   3  11       23.28       16.84      4.17 o 
  -2   3  11      137.19      151.25     10.80 o 
  -1   3  11       31.05       20.21      6.31 o 
   0   3  11       75.51       73.56     11.53 o 
   1   3  11      215.14      227.68     19.11 o 
   2   3  11      110.82       93.99     12.84 o 
   3   3  11      115.13      131.12     15.42 o 
   4   3  11       57.31       51.79     16.72 o 
   5   3  11       34.96       58.36     12.11 o 
   6   3  11       60.52       72.31     12.46 o 
 -15   4  11        2.13        4.85      7.71 o 
 -14   4  11       24.20       25.17     11.49 o 
 -13   4  11      135.25      139.18     23.19 o 
 -12   4  11        3.60       32.36     13.90 o 
 -11   4  11      691.73      693.81     49.43 o 
 -10   4  11        0.02       -2.27      6.12 o 
  -9   4  11        7.59        4.55      7.78 o 
  -8   4  11        0.17        6.07      5.57 o 
  -7   4  11       83.38       85.29     10.76 o 
  -6   4  11        1.43        9.60      5.32 o 
  -5   4  11       32.39       24.42      4.97 o 
  -4   4  11       19.67       23.97      5.49 o 
  -3   4  11      305.68      308.26     15.78 o 
  -2   4  11       39.19       42.26      6.83 o 
  -1   4  11      405.12      446.21     23.39 o 
   0   4  11       52.69       62.73     10.83 o 
   1   4  11        1.12       -2.39      4.84 o 
   2   4  11        8.09        2.41      6.22 o 
   3   4  11        1.05        6.97      6.26 o 
   4   4  11       21.96       23.21     11.01 o 
 -13   5  11       68.91       89.13     19.61 o 
 -12   5  11        8.94        5.02      8.88 o 
 -11   5  11       48.42       54.76     15.63 o 
 -10   5  11       19.31       44.78     14.78 o 
  -9   5  11        4.49        4.64      6.93 o 
  -8   5  11        0.76      -10.30     10.30 o 
  -7   5  11        1.74        0.57      7.18 o 
  -6   5  11        6.78       13.06      5.45 o 
  -5   5  11       10.52        9.23      4.80 o 
  -4   5  11       21.94       22.17      9.10 o 
  -3   5  11      218.89      210.67     20.33 o 
  -2   5  11        3.66        2.03      4.93 o 
  -1   5  11      174.40      173.09     13.05 o 
   0   5  11       19.39       22.73      6.07 o 
   1   5  11        7.31       -0.23      5.15 o 
   2   5  11        7.88        3.45      6.47 o 
  -9   6  11        1.79        3.71      7.78 o 
  -8   6  11       32.13       51.34     15.22 o 
  -7   6  11       80.04      106.24     19.79 o 
  -6   6  11      179.18      166.44     16.80 o 
  -5   6  11      114.01      136.18     14.87 o 
  -4   6  11      162.25      161.32     16.25 o 
  -3   6  11       66.38       62.30     26.26 o 
  -2   6  11       10.18        6.09     11.56 o 
  -1   6  11       32.34       26.62      7.99 o 
 -17   0  12       60.34       59.82     15.78 o 
 -16   0  12      246.03      227.05     27.64 o 
 -15   0  12       63.79       40.84     12.42 o 
 -14   0  12        0.79       29.29     10.89 o 
 -13   0  12       67.11       66.96     15.13 o 
 -12   0  12      527.97      545.24     39.39 o 
 -11   0  12      112.16      129.96     19.62 o 
 -10   0  12       12.64       -4.73      7.20 o 
  -9   0  12       53.26       61.30     13.40 o 
  -8   0  12      401.55      389.52     32.33 o 
  -7   0  12      156.72      126.90     19.73 o 
  -6   0  12      522.97      514.62     37.36 o 
  -5   0  12       97.26       67.77     14.65 o 
  -4   0  12      476.98      430.35     35.08 o 
  -3   0  12      642.87      662.51     44.00 o 
  -2   0  12      109.45       77.02     16.58 o 
  -1   0  12      155.19      161.43     23.22 o 
   0   0  12      458.03      449.90     38.84 o 
   1   0  12        2.13        8.19      7.33 o 
   2   0  12       69.50       76.30     18.76 o 
   3   0  12       76.87       94.16     19.86 o 
   4   0  12        3.85       15.76     13.68 o 
   5   0  12       63.17       24.66     12.35 o 
   6   0  12        0.40       -8.34     10.98 o 
 -17   1  12      253.32      303.01     23.02 o 
 -16   1  12       11.87        8.27      4.34 o 
 -15   1  12      129.41      139.41     15.12 o 
 -14   1  12       40.32       29.63      7.77 o 
 -13   1  12       12.61       13.35      5.87 o 
 -12   1  12        1.39        4.33      5.67 o 
 -11   1  12      734.18      681.86     30.87 o 
 -10   1  12       37.53       35.69     11.62 o 
  -9   1  12       40.46       37.29      8.41 o 
  -8   1  12       87.03       92.41     11.51 o 
  -7   1  12       21.23       27.10      7.22 o 
  -6   1  12      318.39      312.16     20.77 o 
  -5   1  12      533.09      536.86     27.28 o 
  -4   1  12      230.39      244.96     18.92 o 
  -3   1  12       54.03       42.30     12.06 o 
  -2   1  12      148.00      141.95     15.04 o 
  -1   1  12      434.93      431.66     23.22 o 
   0   1  12      331.84      371.77     24.88 o 
   1   1  12        0.42        0.80      5.85 o 
   2   1  12        4.48       -1.03      5.15 o 
   3   1  12       73.65      102.54     14.74 o 
   4   1  12       28.46       35.39      9.18 o 
   5   1  12       32.50       26.55     17.83 o 
 -16   2  12        7.29        7.49      6.83 o 
 -15   2  12       22.30       14.10      6.17 o 
 -14   2  12      195.31      202.41     17.67 o 
 -13   2  12      300.78      317.43     31.33 o 
 -12   2  12       94.35      116.57     13.10 o 
 -11   2  12       36.20       30.71      7.32 o 
 -10   2  12        8.93       13.59      6.60 o 
  -9   2  12       50.77       49.34      8.81 o 
  -8   2  12       59.80       43.54      8.33 o 
  -7   2  12      139.64      133.34     13.70 o 
  -6   2  12       67.34       77.75     10.78 o 
  -5   2  12       71.69       62.84     10.33 o 
  -4   2  12       33.70       36.01      6.47 o 
  -3   2  12       41.11       41.74      7.00 o 
  -2   2  12       46.46       38.04      6.93 o 
  -1   2  12      320.58      328.86     22.73 o 
   0   2  12       28.02       21.81      7.15 o 
   1   2  12        1.29       -0.90      7.52 o 
   2   2  12        3.92       -5.95      6.51 o 
   3   2  12        0.02       14.51     11.83 o 
   4   2  12       10.73       15.25     13.89 o 
   5   2  12       42.97       45.67     10.56 o 
 -15   3  12       53.72       70.02     17.34 o 
 -14   3  12       82.50       85.37     18.82 o 
 -13   3  12        1.81       -0.87      6.81 o 
 -12   3  12      173.88      200.66     26.54 o 
 -11   3  12      317.28      302.32     20.53 o 
 -10   3  12        9.10       -0.89      4.49 o 
  -9   3  12       79.67       82.83     11.34 o 
  -8   3  12        0.06        9.31      4.90 o 
  -7   3  12       76.06       73.74     10.42 o 
  -6   3  12       82.61       70.37      8.34 o 
  -5   3  12      394.32      404.07     18.99 o 
  -4   3  12        0.51        0.71      3.87 o 
  -3   3  12       29.12       10.39      5.33 o 
  -2   3  12       46.76       41.40     11.07 o 
  -1   3  12       17.77       16.09      6.20 o 
   0   3  12      169.60      178.72     17.57 o 
   1   3  12      137.15      130.04     28.96 o 
   2   3  12       10.08        1.26      5.17 o 
   3   3  12        4.41       12.66      6.40 o 
   4   3  12        3.45       -2.10      7.81 o 
 -14   4  12       23.29       40.13     13.74 o 
 -13   4  12        3.36        5.07      9.77 o 
 -12   4  12       12.72       17.74     10.80 o 
 -11   4  12       40.23       51.49     14.75 o 
 -10   4  12        0.19       -1.25      7.80 o 
  -9   4  12        1.77        2.00      6.01 o 
  -8   4  12      269.10      261.76     30.33 o 
  -7   4  12       11.79       14.91      8.01 o 
  -6   4  12      104.20       83.60     16.97 o 
  -5   4  12       15.09        0.69      6.26 o 
  -4   4  12      246.35      212.47     17.43 o 
  -3   4  12       66.12       64.96     10.32 o 
  -2   4  12        4.04       -4.68      8.56 o 
  -1   4  12       21.78       31.19      9.75 o 
   0   4  12      169.56      201.97     18.76 o 
   1   4  12       15.55       21.69      7.49 o 
   2   4  12       12.30       17.62      6.50 o 
 -11   5  12      451.88      472.97     43.11 o 
 -10   5  12       16.71       22.66     12.08 o 
  -9   5  12        0.40        9.14      9.72 o 
  -8   5  12        0.12        6.32      8.87 o 
  -7   5  12      119.78      151.67     23.76 o 
  -6   5  12       53.20       52.39     13.32 o 
  -5   5  12      334.80      331.99     34.15 o 
  -4   5  12      245.45      218.05     27.62 o 
  -3   5  12        0.24       -5.84      5.84 o 
  -2   5  12      132.69      136.66     14.78 o 
  -1   5  12        5.83        8.78      5.60 o 
   0   5  12       95.05       88.87     10.13 o 
 -16   1  13       30.42       43.45      9.57 o 
 -15   1  13        1.19        9.78     14.10 o 
 -14   1  13       21.90       19.71      7.57 o 
 -13   1  13       41.64       55.41     10.09 o 
 -12   1  13       10.79       15.80      6.13 o 
 -11   1  13      216.47      161.56     15.96 o 
 -10   1  13       23.04       24.48     14.81 o 
  -9   1  13       93.97       63.91     10.62 o 
  -8   1  13        6.85        9.36      6.60 o 
  -7   1  13       97.13       97.99     12.87 o 
  -6   1  13        0.19        5.28      4.68 o 
  -5   1  13      128.02      122.52     14.30 o 
  -4   1  13        1.09        3.28      4.86 o 
  -3   1  13      120.82      149.48     17.82 o 
  -2   1  13       57.05       56.70     11.60 o 
  -1   1  13       12.39       16.98      5.94 o 
   0   1  13        0.66        4.41     14.98 o 
   1   1  13        0.93       18.90      8.45 o 
   2   1  13        1.25       11.74      7.35 o 
   3   1  13       78.82      132.01     17.30 o 
 -15   2  13        1.54        7.08      5.32 o 
 -14   2  13      146.17      137.78     15.26 o 
 -13   2  13       91.49       98.68     16.69 o 
 -12   2  13      311.94      307.05     33.92 o 
 -11   2  13       22.20       22.81      7.00 o 
 -10   2  13       22.62       24.06      7.13 o 
  -9   2  13       54.36       37.49      8.43 o 
  -8   2  13      557.35      554.13     28.68 o 
  -7   2  13       11.33        6.25      4.07 o 
  -6   2  13       30.93       25.89      7.38 o 
  -5   2  13        1.38        2.90      4.99 o 
  -4   2  13        9.05        9.81      5.24 o 
  -3   2  13        0.68        6.76      4.75 o 
  -2   2  13       21.22       27.89      9.00 o 
  -1   2  13       21.30       41.76      9.80 o 
   0   2  13      163.57      163.75     17.68 o 
   1   2  13        4.46       12.07      6.99 o 
   2   2  13      137.80      120.91     16.37 o 
   3   2  13        4.70       10.04     21.18 o 
 -14   3  13        9.54       14.61     10.55 o 
 -13   3  13        5.72        6.30      8.96 o 
 -12   3  13      112.66      142.25     22.87 o 
 -11   3  13      208.04      220.62     18.46 o 
 -10   3  13        2.89       15.24      6.94 o 
  -9   3  13        3.07        3.60      7.48 o 
  -8   3  13       20.54       10.30      7.46 o 
  -7   3  13       87.70       73.68     11.24 o 
  -6   3  13      192.28      226.20     14.82 o 
  -5   3  13      105.39      111.83     11.07 o 
  -4   3  13       19.97       23.09      7.19 o 
  -3   3  13        8.30       14.60      6.86 o 
  -2   3  13       24.18       29.54      8.41 o 
  -1   3  13       54.28       53.76     10.87 o 
   0   3  13      123.30      112.94     21.62 o 
   1   3  13        1.16        3.44      8.57 o 
   2   3  13        7.85       11.37      6.87 o 
 -12   4  13      107.11      123.65     22.83 o 
 -11   4  13       12.33       12.27      9.80 o 
 -10   4  13      106.99      125.56     22.77 o 
  -9   4  13        1.02       -7.79      7.79 o 
  -8   4  13       70.37       77.87     17.54 o 
  -7   4  13       51.93       71.31     18.09 o 
  -6   4  13        0.21       11.17     10.82 o 
  -5   4  13      236.67      235.43     29.55 o 
  -4   4  13      235.36      245.80     30.48 o 
  -3   4  13       71.11       53.41      9.83 o 
  -2   4  13       12.65       22.01      8.30 o 
  -1   4  13      178.71      196.93     19.09 o 
   0   4  13        5.01        1.21      6.39 o 
  -8   5  13        0.07       -3.02      6.56 o 
  -7   5  13        0.15       14.75     11.62 o 
  -6   5  13      144.09      169.68     25.89 o 
  -5   5  13       45.02       27.24     12.16 o 
 -15   0  14        2.33      -11.22     11.22 o 
 -14   0  14      251.69      209.18     27.45 o 
 -13   0  14       16.27        8.60      8.82 o 
 -12   0  14        8.79        6.74      7.54 o 
 -11   0  14      157.08      195.62     26.53 o 
 -10   0  14        2.08        2.99      6.71 o 
  -9   0  14        9.67       -6.34      7.84 o 
  -8   0  14      270.76      196.89     26.30 o 
  -7   0  14        6.74       24.57     11.51 o 
  -6   0  14      260.74      310.92     33.01 o 
  -5   0  14      129.26      125.62     21.68 o 
  -4   0  14       11.67       22.55     11.46 o 
  -3   0  14       23.94       23.39     11.37 o 
  -2   0  14      314.85      335.62     35.89 o 
  -1   0  14       92.93      115.43     23.53 o 
   0   0  14       70.17       69.35     13.01 o 
   1   0  14      132.32      123.88     23.58 o 
 -15   1  14       14.21       13.03      5.74 o 
 -14   1  14        0.77       -2.25      5.10 o 
 -13   1  14       19.47       44.27     10.01 o 
 -12   1  14       84.13       89.92     34.62 o 
 -11   1  14       58.87       63.37     11.23 o 
 -10   1  14        0.31        2.13      4.91 o 
  -9   1  14       32.24       30.59     15.75 o 
  -8   1  14      145.47      127.61     14.89 o 
  -7   1  14      388.41      371.27     25.23 o 
  -6   1  14        0.61        4.82      9.86 o 
  -5   1  14       64.27       62.98     11.64 o 
  -4   1  14       32.16       32.92     16.62 o 
  -3   1  14      113.24      112.66     12.76 o 
  -2   1  14       15.65       21.50      6.93 o 
  -1   1  14        0.05        4.96      7.62 o 
   0   1  14        4.10        8.06      7.60 o 
   1   1  14       50.15       57.04      9.99 o 
 -14   2  14       16.19       23.80     10.02 o 
 -13   2  14       28.35       26.28      7.07 o 
 -12   2  14        0.36        7.85      5.55 o 
 -11   2  14       18.57       15.24      6.90 o 
 -10   2  14       14.17        4.69      7.42 o 
  -9   2  14       46.26       51.88     14.68 o 
  -8   2  14       56.19       47.68      9.59 o 
  -7   2  14      108.15      118.43     18.57 o 
  -6   2  14       44.99       61.33      8.87 o 
  -5   2  14        0.07       -3.89      4.53 o 
  -4   2  14        7.24        8.53      4.84 o 
  -3   2  14       15.15        5.67      4.80 o 
  -2   2  14        4.78        8.25      6.67 o 
  -1   2  14       10.15        8.25      6.74 o 
   0   2  14       30.77       28.20      9.35 o 
 -12   3  14       60.04       74.55     18.07 o 
 -11   3  14       64.92       73.63     18.56 o 
 -10   3  14       30.35       21.21      7.30 o 
  -9   3  14       36.06       29.68      9.23 o 
  -8   3  14       17.30       10.29      6.23 o 
  -7   3  14       25.99       13.68      7.89 o 
  -6   3  14       17.27       14.48      7.23 o 
  -5   3  14        0.46        4.90      5.22 o 
  -4   3  14        0.02       -6.42      6.42 o 
  -3   3  14       61.04       80.60     18.35 o 
  -2   3  14        0.59        2.56      5.51 o 
  -1   3  14        4.24        5.38     11.32 o 
  -9   4  14       26.44       66.64     18.45 o 
  -8   4  14        4.44       -0.53      7.84 o 
  -7   4  14      113.28      130.20     23.49 o 
  -6   4  14        1.74        7.49      9.76 o 
  -5   4  14        0.68       15.01     10.47 o 
 -12   1  15        0.18        4.51     10.76 o 
 -11   1  15       84.97       70.38     11.52 o 
 -10   1  15       22.39       22.43      7.57 o 
  -9   1  15       32.58       23.97     21.93 o 
  -8   1  15      105.25      107.87     14.56 o 
  -7   1  15      180.79      177.63     18.88 o 
  -6   1  15        4.82        3.94      8.80 o 
  -5   1  15       19.00        3.66     11.91 o 
  -4   1  15       63.95       70.63     10.35 o 
  -3   1  15       34.25       48.12      9.65 o 
  -2   1  15       24.04       15.26      7.18 o 
 -11   2  15        1.81       -0.33      8.24 o 
 -10   2  15        0.06       -1.60      5.38 o 
  -9   2  15      147.27      230.51     21.30 o 
  -8   2  15       96.34      100.14     14.21 o 
  -7   2  15       87.06       91.65     10.91 o 
  -6   2  15       38.12       47.93      8.25 o 
  -5   2  15        1.99        2.22      5.93 o 
  -4   2  15       11.77       13.75      5.62 o 
  -3   2  15       29.76       39.88     10.60 o 
                                                 
